# Supplementary material for: Novel loci and biomedical consequences of iron homoeostasis variation
Source: Commun Biol. 2024 Dec 6;7:1631. doi: 10.1038/s42003-024-07115-3 (PMC11624196; doi:10.1038/s42003-024-07115-3)
Supplement: Supplementary file 3 — Supplementary Data 1–15 [file 42003_2024_7115_MOESM3_ESM.xlsx]

## Sheet: Contents
Contents
Supplementary Data 1. Characteristics of genetic cohorts with hepcidin and sTfR measurements
Supplementary Data 2. Genetic and phenotipic correlations between hepcidin, sTfR, and conventional iron biomarkers (ferritin, iron, TIBC, TSAT)
Supplementary Data 3. Full annotation of 55 conditionally-independent variants associated with hepcidin (N=23) and sTfR (N=32)
Supplementary Data 4. Study-specific associations of genetic variants associated to hepcidin and sTfR
Supplementary Data 5. Variant effect prediction
Supplementary Data 6. Phenome scans for the 62 conditionally-independent variants associated with hepcidin or sTfR
Supplementary Data 7. Results of colocalization analysis for hepcidin and sTfR - signals with strong evidence of colocalization
Supplementary Data 8. Candidate-gene mapping process
Supplementary Data 9. Genetic pleiotropy
Supplementary Data 10. Loci analysed in locus-based Mendelian randomization and colocalization analyses
Supplementary Data 11. Genetic variants used in MR
Supplementary Data 12. Locus-based MR results
Supplementary Data 13. Post-MR colocalization
Supplementary Data 14. Iron status MR results
Supplementary Data 15. Sensitivity analysis for key iron-status MR results using more liberal sets of polygenic instruments

## Sheet: SD1 - Cohort characteristics
Supplementary Data 1. Characteristics of genetic cohorts with hepcidin and sTfR measurements sTfR, solube transferrin receptor. QC, quality control. SNP, single nucleotide polymorphism. MAF, minor allele frequency. HWE, Hardy-Weinberg equilibrium. HRC, Haplotype Reference Consortium. 1000G, 1000 Genomes. SD, standard deviation. Numbers between brackets for age, hepcidin and sTfR concentrations in…
Identifier in manuscript		Ancestry	Analysis sample statistics						Sample QC		Genotyping						Imputation					Adjustment																Association analyses		Laboratory methods
											Platform & calling		Exclusion criteria
Short name	Full name		N (hepcidin)	N (sTfR)	Age (years)	% female	Hepcidin (ng/mL)	sTfR (mg/L)	Call rate	Other exclusions	Platform	Genotype calling algorithm	MAF	SNP Call rate	P-value for HWE	Other exclusion	SNPs in imputation (N)	Phasing software	Reference panel used	Imputation software	Post imputation QC if any	Age	Sex and postmenopausal status	BMI	Alcohol consumption	Smoking	ABO blood group	Iron supplements	Medications affecting iron homeostasis	Number of whole blood donations or blood donor status	Seasonal variation	Diurnal variation	Time between blood draw and processing	Day of week blood drawn	Centre	Batch/plate number	Principal components	SNPs in analysis (N)	Analysis software	Hepcidin	sTfR
CHRIS	Cooperative Health Research In South Tyrol	European	4142	-	46.2 (16.42)	55.3	5.98 (4.99)	-	0.99	-	Illumina HumanOmniExpressExome	GenomeStudio version 2011.1	0.01	0.99	1e-06	-	654042	Minimac / Michigan Imputation Server	HRC v1.1	Minimac / Michigan Imputation Server	-	Yes	Yes	Yes	Yes	Yes	No	No	No	No	No	No	No	No	No	No	Yes	11591057	EPACTS using EMMAX algorithm	Liquid chromatography tandem-mass spectrometry	-
CROATIA_Vis	CROATIA_Vis	European	-	924	56.4 (15.54)	58.1	-	3.5 (1.76)	>0.97	-	Illumina HumanHap300v1 BeadChip	Beadstudio - Gencall v3.0	0.01	>0.98	1e-06	-	289827	Shapeit v2.r873 + duohmm	HRC v1.1	PBWT / Sanger Imputation Server	INFO ≥ 0.4	Yes	Yes	Yes	Yes	Yes	No	No	No	No	No	No	No	No	No	No	No	11489434	BOLT-LMM v2.3	-	Particle-enhanced immunonephelometry (Siemens)
DBDS	Danish Blood Donor Study	European	8985	-	39.5 (12.90)	46.9	12.3 (8.58)	-	0.95	Hepcidin below detection levels, participants without sufficient covariate data, participants without genotype data	Illumina Global Screening Array	Calling done by deCODE - see below	0.001	0.95	0.0001	-	518653	Phasing done by deCODE - see below	Combined reference panel backbone consisting of 1) UK 1 KG phase 3 and HapMap reference and (2) an in-house dataset consisting of N > 6000 Danish whole-genome sequences	Software developed at deCODE genetics, Iceland, based on the IMPUTE HMM model	INFO ≥ 0.9	Yes	Yes	Yes	Yes	Yes	No	No	No	Yes	No	No	No	No	No	No	Yes	15493405	BOLT-LMM v. 2.3.2	High-sensitivity ELISA kit (DRG Instr.)	-
deCODE	deCODE genetics	Icelandic	35559	-	55	57	-	-	1	-	Illumina HumanHap300 and OmniExpress	GATK version 2.3.9	0.01	-	-	-	619525	Software developed at deCODE genetics, Iceland	In-house set of 63,118 WGS Icelanders	Software developed at deCODE genetics, Iceland, based on the IMPUTE HMM model	INFO > 0.8	Yes	Yes	No	No	No	No	No	No	No	No	No	Yes	No	No	No	No	19315382	BOLT-LMM	SomaScan multiplex aptamer assay, version 4	-
FinDonor_1	FinDonor 10 000 Study 1	Finnish	-	746	44.7 (14.42)	61.3	-	3.3 (1.09)	0.97	Relatedness, non-Finnish ancestry	Illumina HumanCoreExome-24v1-1_A BeadChip	GenomeStudio v. 2011.1.	0.01	0.99	1e-05	Bad cluster separation, low signal intensity, quality scores, heterozygote excess	545368	Impute 2.3.2	1000G Phase3	Impute 2.3.2	INFO ≥ 0.5	Yes	Yes	Yes	No	Yes	Yes	Yes	No	Yes	Yes	Yes	Yes	Yes	Yes	No	Yes	7103553	PLINK v1.90b4.5	-	Li-Hep tubes, Tina-quant sTfR (Roche Modular); Tina-quant sTfR (Abbott Architect)
FinDonor_2	FinDonor 10 000 Study 2	Finnish	-	989	49.0 (14.03)	58.7	-	3.5 (1.11)	0.95	Ambiguous gender, excess heterozygosity (+-4SD) and non-Finnish ancestry	Illumina and Affymetrix	GenCall and zCall algorithms for Illumina and AxiomGT1 algorithm for Affymetrix data	0.01	0.98	1e-06	MAC<3	540008	Eagle 2.3.5	SISU v3	Beagle 4.1	INFO distribution, MAF differences with imputation panel, chromosomal continuity of the imputed genotype calls	Yes	Yes	Yes	No	Yes	Yes	Yes	No	Yes	Yes	Yes	Yes	Yes	Yes	No	Yes	11326233	Saige 0.39.1		Li-Hep tubes, Tina-quant sTfR (Roche Modular); Tina-quant sTfR (Abbott Architect)
InCHIANTI	Invecchiare in Chianti	European	-	1097	67.4 (15.30)	55	-	1.2 (0.37)	0.97	Sex misspecificiation, heterozygosity>0.3	Illumina Infinium HumanHap 550K SNP	Beadstudio v. 3	0.01	0.99	1e-06	Mendelian error, no call	498838	MaCH1.0.18	1000G Phase1	Minimac	-	Yes	Yes	Yes	Yes	Yes	No	No	No	No	Yes	No	No	No	Yes	No	Yes	12176729	Mach2qtl	-	Chemiluminescent immunoassay (Abbott Diagnostics, Abbott Park, Ill, and Nichols Institute Diagnostics, San Clemente, Calif).
INGI-VB	INGI - Val Borbera	European	1643	-	55.1 (17.97)	56	27.06, (27.97)	-	0.99	-	Illumina 370K and llumina OmniExpress 700K	BeadStudio analysis software	0.01	0.9	0.0001	-	648130	SHAPEITv2.r613	IGRP (1000G ph3 + Italian isolates WG data)	Impute 2.2.2	-	Yes	Yes	Yes	Yes	Yes	No	No	Yes	No	No	No	Yes	Yes	No	No	Yes	21743737	gemma 0.98 -maf 0.001 -miss 0 -lm 4	Liquid chromatography tandem-mass spectrometry	-
INTERVAL	INTERVAL	European	36912	40091	43.0 (14.23)	50	6.6 (3.00)	3.1 (1.39)	0.97	Sex mismatches, low call rates, duplicate samples, extreme heterozygosity and non-European descent	Affymetrix GeneTitan Multi-Channel	Affymetrix calling pipeline	0.001	0.97	1e-06	Affymetrix variant exclusion criteria	654966	SHAPEIT3	1000G Phase3 + UK10K	IMPUTE3 / Sanger Imputation Server	INFO ≥ 0.4	Yes	Yes	Yes	Yes	Yes	Yes	Yes	Yes	Yes	Yes	Yes	Yes	Yes	Yes	No	Yes	19100024	BOLT-LMM v. 2.3	High-sensitivity ELISA kit (DRG Instr.)	Immunoturbidimetric assay (Tina-quant sTfR for Roche/Hitachi).
KORA_F3	Cooperative Health Research in the Region Augsburg	European	-	1483	62.5 (10.1)	50.5	-	2.74 (1.01)	0.97	-	Illumina HumanOmniExpress; Illumina HumanOmni2.5M	GenomeStudio 2011.1	0.01	0.98	5e-06	-	588307	SHAPEIT2	1000G Phase1	IMPUTE v2.3.0	INFO ≥ 0.5	Yes	Yes	Yes	Yes	Yes	Yes	No	Yes	No	Yes	Yes	No	Yes	No	No	Yes	12008542	SNPTEST v2	-	STFR Tina-quant, Photometric immunoassay (Cobas, Roche)
NBS	Nijmegen Biomedical Study Radboudumc	European	2576	-	56.9 (17.8)	53.0045	24.5 (18.7)	-	0.95	Sex mismatches, ethnicity check, relatedness check	Illumina OmniExpress-12 and -24	GenomeStudio	0.01	0.95	0.0001	-	577389	SHAPEIT	1000 Genome Project phase 1 integrated version 3 and Genome of the Netherlands 4 (GoNL4) combined as reference (hg19)	IMPUTE2	-	Yes	Yes	Yes	Yes	Yes	No	No	Yes	Yes	Yes	No	No	Yes	No	No	Yes	14211513	BOLT-LMM v. 2.3	In-house competitive enzyme-linked immunosorbent assay	-
PREVEND	Prevention of REnal and Vascular ENd stage Disease	European	1858	-	53.7 (11.93)	48.4474	10.6 (7.9)	-	0.95	Sex mismatches, low call rates, duplicate samples, extreme heterozygosity, participants without sufficient covariate data, participants without genotype data.	Illumina CytoSNP12 v2	GenomeStudio	0.01	0.95	0.0001	Gender mismatch, duplicate discordance and genetic similarity	232571	Shapeit v2.11	March 2012 (v3) 1000G reference panel	Impute2 / Michigan Imputation Server	-	Yes	Yes	Yes	Yes	Yes	No	No	No	No	No	No	No	No	No	No	Yes	11427983	SNPTEST v2	C-ELISA	-
Total			91675	45330

## Sheet: SD2 - Correlation
Supplementary Data 2. Genetic and phenotipic correlations between hepcidin, sTfR, and conventional iron biomarkers (ferritin, iron, TIBC, TSAT) Phenotypic correlations were estimated in the INTERVAL study (up to 40,197 participants). Genetic correlations were estimated using associations from Moksnes et al 2022 (up to 257,953 participants) and from the current study. Standard errors are included …
		Phenotypic correlation
		Hepcidin	sTfR	Iron	Ferritin	TSAT	TIBC
Genotypic correlation	Hepcidin		-0.3403 (0.0049)	0.2439 (0.0050)	0.6495 (0.0039)	0.3456 (0.0048)	-0.2553 (0.0050)
	sTfR	-0.1157 (0.0905)		-0.1027 (0.0050)	-0.2810 (0.0048)	-0.3752 (0.0046)	0.5991 (0.0040)
	Iron	0.1712 (0.0972)	-0.4372 (0.1018)		0.3324 (0.0047)	0.8710 (0.0025)	0.1611 (0.0049)
	Ferritin	0.7757 (0.0565)	-0.2578 (0.0932)	0.1825 (0.0638)		0.3867 (0.0046)	-0.1714 (0.0050)
	TSAT	0.2693 (0.0926)	-0.2784 (0.1113)	0.6989 (0.1912)	0.3032 (0.0551)		-0.3200 (0.0047)
	TIBC	-0.2536 (0.0724)	0.0464 (0.0645)	0.0174 (0.068)	-0.2929 (0.0541)	-0.5156 (0.0465)

## Sheet: SD3 - Annotated results
Supplementary Data 3. Full annotation of 52 conditionally-independent and uncorrelated variants associated with hepcidin (N=20) and sTfR (N=32) This table presents single-variant meta-analysis results, joint estimates, functional consequence and novelty for each conditionally-independent and uncorrelated genetic variant associated with hepcidin at P < 5×10-8. Chromosomal positions are in the GRCh…
Trait	Chr	Position	RsID	EA	NEA	EAF	Beta	SE	P-value	Direction	Heterogeneity p-value	N	Joint Beta	Joint SE	Joint P-value	LR r	Variant novelty	Study where variant was reported	Locus novelty	Study where locus was reported (mapped locus)	Nearest gene
Hepcidin	1	22584002	rs75965181	A	T	0.0228	-0.118	0.0169	2.763e-12	+------	0.2132	91675	-0.118	0.0169043	2.94208e-12	0	known	Moksnes2022 (chr1:22572707, r2=0.90)	known	Bell2021 (WNT4); Moksnes2022 (MIR4418/WNT4)	MIR4418
Hepcidin	1	220291414	rs201255457	A	ATC	0.9887	-0.1557	0.0263	3.146e-09	+?+?+?+	0.3765	75972	-0.1557	0.0263058	3.24217e-09	0	known	Bell2021 (chr1:220288690, r2=0.79); Moksnes2022 (chr1:220288690, r2=0.79)	known	Bell2021 (IARS2); Moksnes2022 (IARS2)	IARS2
Hepcidin	2	121310269	rs6706968	A	C	0.4235	0.0297	0.0052	1.431e-08	+?+++++	0.6113	82690	0.0297	0.00520095	1.12646e-08	0	known	Moksnes2022 (chr2:121306440, r2=0.93)	known	Moksnes2022 (GLI2/LINC01101)	AC073257.1
Hepcidin	2	190390963	rs149682241	C	G	0.0262	0.1013	0.0154	4.332e-11	+++++++	0.8465	91675	0.0984384	0.0154087	1.6751e-10	0.0265837	novel		known	Bell2021 (SLC40A1); Benyamin2014 (WDR75-SLC40A1); Moksnes2022 (SLC40A1); Moksnes2022 (SLC40A1/WDR75)	SLC40A1
Hepcidin	2	190521054	rs7568449	T	C	0.7622	0.0431	0.0059	1.877e-13	-----?-	0.2239	89099	0.0421182	0.0059037	9.73521e-13	0	novel		known	Bell2021 (SLC40A1); Benyamin2014 (WDR75-SLC40A1); Moksnes2022 (SLC40A1); Moksnes2022 (SLC40A1/WDR75)	ASNSD1
Hepcidin	5	115331335	rs885122	A	G	0.5983	-0.0434	0.005	2.282e-18	-++++++	8.074e-09	91675	-0.0434	0.005002	4.08015e-18	0	novel		novel		LVRN
Hepcidin	6	26098474	rs79220007	T	C	0.9297	0.0936	0.0096	1.119e-22	+------	0.001253	91675	0.0936	0.00960482	1.93577e-22	0	known	Moksnes2022 (chr6:26072992, r2=0.98)	known	Bell2021 (HFE); Benyamin2014 (HFE); Moksnes2022 (HFE); Moksnes2022 (HIST1H1C/LOC108783645); Oexle2011 (HFE)	HFE
Hepcidin	8	10577987	rs10090558	A	G	0.9179	-0.0599	0.0096	4.635e-10	+?+?++-	0.002316	78548	-0.0599	0.00960221	4.42788e-10	0	known	Bell2021 (chr8:10568529, r2=0.89); Moksnes2022 (chr8:10568529, r2=0.89)	known	Bell2021 (RP1L1); Moksnes2022 (C8orf74/SOX7)	SOX7
Hepcidin	12	51439858	rs9739943	T	C	0.0592	0.0787	0.0104	3.784e-14	+++++++	0.2042	91675	0.0781503	0.0104035	5.82696e-14	-0.0092122	known	Moksnes2022 (chr12:51382232, r2=0.90)	known	Bell2021 (SLC11A2); Moksnes2022 (SLC11A2)	LETMD1
Hepcidin	12	57735045	rs11609805	A	G	0.2699	-0.0321	0.0055	5.237e-09	---+-+-	0.4479	91675	-0.0317214	0.00550118	8.10386e-09	0	novel		novel		R3HDM2
Hepcidin	14	34410892	rs996347	T	C	0.6445	-0.0332	0.0051	6.063e-11	+++++-+	0.02035	91675	-0.0332	0.00510111	7.59615e-11	0	known	Bell2021 (chr14:34410892, r2=1.00); Moksnes2022 (chr14:34410892, r2=1.00)	known	Bell2021 (EGLN3); Moksnes2022 (EGLN3)	EGLN3
Hepcidin	15	45274530	rs549876436	T	C	0.9067	0.0821	0.0106	7.299e-15	+--?-??	0.08993	83099	0.0743651	0.01062	2.51708e-12	0.045589	novel		known	Bell2021 (DUOX2); Moksnes2022 (DUOX2); Moksnes2022 (DUOX2/SORD); Moksnes2022 (SORD2P/TERB2)	TERB2
Hepcidin	15	45319959	rs2600895	A	G	0.9134	0.0815	0.0122	2.731e-11	?-----?	0.07526	88174	0.0707472	0.0122266	7.19366e-09	-0.0283352	novel		known	Bell2021 (DUOX2); Moksnes2022 (DUOX2); Moksnes2022 (DUOX2/SORD); Moksnes2022 (SORD2P/TERB2)	SORD
Hepcidin	15	45320493	rs113000093	C	G	0.0887	-0.0776	0.0126	7.008e-10	?---+??	0.04657	85598	-0.0736133	0.0126114	5.31327e-09	0.00528745	novel		known	Bell2021 (DUOX2); Moksnes2022 (DUOX2); Moksnes2022 (DUOX2/SORD); Moksnes2022 (SORD2P/TERB2)	SORD
Hepcidin	15	45387550	rs199138	A	G	0.0758	-0.1222	0.0092	1.548e-40	+----+-	0.003406	91675	-0.118195	0.00921785	1.22871e-37	0	known	Moksnes2022 (chr15:45378095, r2=0.93)	known	Bell2021 (DUOX2); Moksnes2022 (DUOX2); Moksnes2022 (DUOX2/SORD); Moksnes2022 (SORD2P/TERB2)	DUOX2
Hepcidin	16	353122	rs71378510	A	G	0.9069	0.0501	0.0089	1.62e-08	+------	0.5313	91675	0.0501	0.00890144	1.81989e-08	0	novel		known	Bell2021 (AXIN1); Moksnes2022 (AXIN1)	AXIN1
Hepcidin	17	56436109	rs34523089	T	C	0.1624	0.0625	0.0067	8.145e-21	++++++?	0.8608	89817	0.0625	0.0067031	1.11982e-20	0	known	Bell2021 (chr17:56436109, r2=1.00); Moksnes2022 (chr17:56436109, r2=1.00)	known	Bell2021 (MTMR4); Benyamin2014 (TEX14); Moksnes2022 (RNF43)	RNF43
Hepcidin	19	35775902	rs104894696	A	G	0.0032	-0.3869	0.0535	4.9e-13	+?-?--?	0.0002085	76690	-0.3869	0.0535221	4.87322e-13	0	novel		known	Bell2021 (HAMP); Moksnes2022 (FFAR2/KRTDAP); Moksnes2022 (HPN-AS1)	HAMP
Hepcidin	19	49207255	rs485073	A	G	0.4533	0.0463	0.0049	4.635e-21	+++++++	0.591	91675	0.0463	0.00490227	3.56759e-21	0	known	Bell2021 (chr19:49206674, r2=0.88)	known	Bell2021 (FTL); Bell2021 (FUT2); Moksnes2022 (DHDH/NUCB1)	FUT2
Hepcidin	22	37462936	rs855791	A	G	0.4292	0.0418	0.0049	1.335e-17	+++++++	0.08887	91675	0.0418	0.00490183	1.49639e-17	0	known	Moksnes2022 (chr22:37470041, r2=0.81)	known	Bell2021 (TMPRSS6); Benyamin2014 (TMPRSS6); Moksnes2022 (TMPRSS6)	TMPRSS6
sTfR	1	205041952	rs6696846	T	C	0.4842	-0.0433	0.0066	6.22e-11	------	0.7351	45330	-0.0433	0.00660307	5.46978e-11	0	novel		novel		CNTN2
sTfR	2	191357694	rs35095338	A	T	0.5557	-0.0457	0.0067	9.669e-12	+?-+++	0.8768	44341	-0.0457	0.0067034	9.26789e-12	0	novel		novel		TMEM194B
sTfR	2	211543055	rs715	T	C	0.6879	-0.0405	0.0072	2.275e-08	++++++	0.4115	45330	-0.0405	0.00720247	1.87591e-08	0	known	Moksnes2022 (chr2:211543055, r2=1.00)	known	Moksnes2022 (CPS1)	CPS1
sTfR	3	133539500	rs11371594	G	GA	0.8447	0.0584	0.0098	2.54e-09	??+?-?	0.3951	40837	0.0584	0.00980423	2.57521e-09	0	novel		known	Bell2021 (RAB6B); Bell2021 (RYK); Bell2021 (TF); Benyamin2014 (TF); Moksnes2022 (LINC02004/RYK); Moksnes2022 (TF)	SRPRB
sTfR	3	195795618	rs112856048	A	G	0.2426	-0.1002	0.0078	5.934e-38	------	0.5283	45330	-0.102052	0.00781896	6.20434e-39	-0.0350943	known	Moksnes2022 (chr3:195809135, r2=0.97)	known	Bell2021 (TFRC); Benyamin2014 (TFRC); Moksnes2022 (TFRC)	TFRC
sTfR	3	195921311	rs9325434	A	G	0.1412	-0.0617	0.0097	2.274e-10	-+----	0.8473	45330	-0.0661086	0.00971021	9.88604e-12	0	novel		known	Bell2021 (TFRC); Benyamin2014 (TFRC); Moksnes2022 (TFRC)	ZDHHC19
sTfR	4	151199080	rs2290846	A	G	0.277	-0.0408	0.0074	3.112e-08	------	0.9605	45330	-0.0408	0.0074024	3.55331e-08	0	novel		novel		LRBA
sTfR	5	131784393	rs12521868	T	G	0.4271	0.0523	0.0067	4.405e-15	++++++	0.7834	45330	0.0513926	0.00670469	1.78595e-14	0.00698962	novel		novel		C5orf56
sTfR	5	141482333	rs116816795	T	C	0.1676	0.1272	0.0089	3.133e-46	++++++	0.7546	45330	0.123205	0.00893988	3.29326e-43	0.0681923	novel		novel		NDFIP1
sTfR	5	141602204	rs2906082	T	C	0.783	0.0574	0.0083	5.34e-12	++?---	0.5646	44584	0.0493666	0.00832304	3.00506e-09	0	novel		novel		NDFIP1
sTfR	6	25957426	rs72832593	T	C	0.8971	0.1295	0.0109	8.093e-33	------	0.591	45330	0.149845	0.0109607	1.50913e-42	0.0906097	known	Bell2021 (chr6:26091179, r2=0.50); Benyamin2014 (chr6:26091179, r2=0.50)	known	Bell2021 (HFE); Benyamin2014 (HFE); Moksnes2022 (HFE); Moksnes2022 (HIST1H1C/LOC108783645); Oexle2011 (HFE)	TRIM38
sTfR	6	26093141	rs1800562	A	G	0.0752	-0.2533	0.0127	2.883e-88	------	0.02949	45330	-0.271408	0.0128141	1.44504e-99	0.0331359	known	Moksnes2022 (chr6:26072992, r2=0.98)	known	Bell2021 (HFE); Benyamin2014 (HFE); Moksnes2022 (HFE); Moksnes2022 (HIST1H1C/LOC108783645); Oexle2011 (HFE)	HFE
sTfR	6	135427159	rs9389269	T	C	0.7291	0.0587	0.0074	3.102e-15	---+--	0.6841	45330	0.0587	0.00740496	2.24285e-15	0	known	Moksnes2022 (chr6:135419039, r2=0.78)	known	Bell2021 (MYB); Moksnes2022 (HBS1L/MYB)	HBS1L
sTfR	6	159020121	rs143437464	A	G	0.0087	-0.2337	0.0373	3.814e-10	-??---	0.508	43595	-0.233219	0.0373172	4.11403e-10	-0.00232853	novel		novel		TMEM181
sTfR	6	159026327	rs200307986	A	G	0.0029	0.3584	0.0645	2.688e-08	???-+-	0.1286	42671	0.357462	0.0645234	3.02398e-08	0	novel		novel		TMEM181
sTfR	7	1080897	rs186044114	T	C	0.8516	-0.0614	0.0098	4.19e-10	???++?	0.4265	41188	-0.0614	0.00980454	3.79089e-10	0	novel		novel		C7orf50
sTfR	7	50427982	rs6592965	A	G	0.4577	-0.0582	0.0067	2.429e-18	--+---	0.09597	45330	-0.0582	0.00670555	3.9795e-18	0	known	Bell2021 (chr7:50428445, r2=0.88); Moksnes2022 (chr7:50428445, r2=0.88)	known	Bell2021 (IKZF1); Moksnes2022 (IKZF1)	IKZF1
sTfR	7	100235970	rs7385804	A	C	0.627	-0.0509	0.0069	1.485e-13	++++++	0.8853	45330	-0.0509	0.0069041	1.67542e-13	0	known	Moksnes2022 (chr7:100240296, r2=0.99)	known	Bell2021 (TFR2); Benyamin2014 (TFR2); Moksnes2022 (ACTL6B)	TFR2
sTfR	10	45953767	rs7908745	A	G	0.6873	-0.0535	0.0071	5.608e-14	++++++	0.1376	45330	-0.0535	0.00710425	5.04663e-14	0	novel		novel		MARCH8
sTfR	10	71093392	rs16926246	T	C	0.1328	0.0564	0.0099	1.052e-08	++++++	0.9712	45330	0.0564	0.00990348	1.23394e-08	0	known	Bell2021 (chr10:71094504, r2=0.81); Moksnes2022 (chr10:71094504, r2=0.81)	known	Bell2021 (HK1); Moksnes2022 (HK1)	HK1
sTfR	11	117021097	rs187669805	C	G	0.9941	0.4067	0.0464	1.942e-18	--??--	0.3862	43487	0.37273	0.0464665	1.04471e-15	-0.02047	novel		known	Oexle2011 (PCSK7)	PCSK7
sTfR	11	117081500	rs11216316	A	C	0.892	-0.2727	0.0109	1.77e-137	++++++	0.05684	45330	-0.279927	0.0110151	1.80698e-142	0.0812671	novel		known	Oexle2011 (PCSK7)	PCSK7
sTfR	11	117088082	rs2238005	T	C	0.0605	0.1179	0.0139	2.709e-17	++++++	0.7234	45330	0.143452	0.0139585	8.94341e-25	0	novel		known	Oexle2011 (PCSK7)	PCSK7
sTfR	12	51783420	rs10876169	A	T	0.4103	0.0385	0.0068	1.845e-08	++?+++	0.1151	44584	0.0385	0.00680237	1.51555e-08	0	novel		known	Bell2021 (SLC11A2); Moksnes2022 (SLC11A2)	GALNT6
sTfR	13	110401304	rs76944188	T	C	0.9421	-0.0901	0.0145	5.448e-10	+++-++	0.4065	45330	-0.0901	0.0145062	5.26052e-10	0	novel		novel		IRS2
sTfR	15	45395901	rs75922593	G	GT	0.0663	0.1121	0.0143	3.641e-15	??+?+?	0.567	40837	0.1121	0.0143108	4.75342e-15	0	known	Moksnes2022 (chr15:45378095, r2=0.73)	known	Bell2021 (DUOX2); Moksnes2022 (DUOX2); Moksnes2022 (DUOX2/SORD); Moksnes2022 (SORD2P/TERB2)	DUOX2
sTfR	16	88567333	rs74035509	T	C	0.0829	0.083	0.0127	6.355e-11	++?+++	0.6386	44584	0.083	0.012706	6.47496e-11	0	novel		novel		ZFPM1
sTfR	17	43556807	rs55925547	T	C	0.8014	-0.0573	0.0086	2.464e-11	+?-?++	0.7603	43244	-0.0573	0.00860435	2.74913e-11	0	novel		novel		PLEKHM1
sTfR	17	57925649	rs1292072	A	G	0.7942	-0.0475	0.0082	7.127e-09	+++-++	0.9056	45330	-0.0475	0.00820291	7.0123e-09	0	known	Moksnes2022 (chr17:57925649, r2=1.00)	known	Moksnes2022 (TUBD1/VMP1)	RNU6-450P
sTfR	17	76401328	rs1976703	T	C	0.4931	0.0389	0.0069	1.57e-08	?++?+?	0.1076	41826	0.0389	0.00690251	1.74414e-08	0	novel		novel		PGS1
sTfR	19	4502282	rs13041	T	C	0.5178	0.0478	0.007	8.531e-12	--?---	0.8381	44584	0.0478	0.00700384	8.80323e-12	0	novel		novel		PLIN4
sTfR	22	37462936	rs855791	A	G	0.4344	0.134	0.0067	2.7e-89	++++++	0.8922	45330	0.134	0.00672938	3.15914e-88	0	known	Moksnes2022 (chr22:37470041, r2=0.81)	known	Bell2021 (TMPRSS6); Benyamin2014 (TMPRSS6); Moksnes2022 (TMPRSS6)	TMPRSS6

## Sheet: SD4 - Study-specific results
Supplementary Data 4. Study-specific associations of genetic variants associated to hepcidin and sTfR EA, effect allele. NEA, non-effect allele. SE, standard error. INFO, imputation score. Chromosomal positions are in the GRCh37 assembly.
Trait	Chr	Position	RsID	CHRIS EA	CHRIS NEA	CHRIS EAF	CHRIS Beta	CHRIS SE	CHRIS P-value	CHRIS n	CHRIS INFO	DBDS EA	DBDS NEA	DBDS EAF	DBDS Beta	DBDS SE	DBDS P-value	DBDS n	DBDS INFO	deCODE EA	deCODE NEA	deCODE EAF	deCODE Beta	deCODE SE	deCODE P-value	deCODE n	deCODE INFO	INGI-VB EA	INGI-VB NEA	INGI-VB EAF	INGI-VB Beta	INGI-VB SE	INGI-VB P-value	INGI-VB n	INGI-VB INFO	INTERVAL EA	INTERVAL NEA	INTERVAL EAF	INTERVAL Beta	INTERVAL SE	INTERVAL P-value	INTERVAL n	INTERVAL INFO	NBS EA	NBS NEA	NBS EAF	NBS Beta	NBS SE	NBS P-value
Hepcidin	1	22584002	rs75965181	A	T	0.01683	-0.1958	0.09683	0.04325	4142	0.96428	A	T	0.015378	-0.0663255	0.0605303	0.27	8985	0.986382	A	T	0.0283	-0.114258	0.02481	4.1109e-06	35559	1	A	T	0.016	0.207229	0.139949	0.138865	1643	0.955	A	T	0.01878	-0.136742	0.0276447	7.6e-07	36912	0.9301	A	T	0.016952	-0.0715543	0.113291	0.53
	1	220291414	rs201255457																	ATC	A	0.0103	0.110779	0.03917	0.0046837	35559	0.999	ATC	A	0.003	0.335162	0.377896	0.375254	1643	0.635	ATC	A	0.012196	0.195225	0.036002	5.9e-08	36912	0.84872
	2	121310269	rs6706968	A	C	0.45725	0.04616	0.02527	0.06781	4142	0.97302									A	C	0.4309	0.039335	0.00834	2.407e-06	35559	1	A	C	0.422	0.0183022	0.035409	0.60531	1643	0.96	A	C	0.415335	0.0232065	0.00750778	0.002	36912	0.95725	A	C	0.418627	0.0165812	0.02918	0.57
	2	190390963	rs149682241	C	G	0.04391	0.1204	0.06045	0.0464	4142	0.99226	C	G	0.023572	0.0292094	0.0493393	0.55	8985	0.994459	C	G	0.0236	0.115256	0.02649	1.352e-05	35559	1	C	G	0.045	0.0898485	0.084944	0.290331	1643	0.975	C	G	0.024927	0.107057	0.0237868	6.8e-06	36912	0.95983	C	G	0.025219	0.0726468	0.0901579	0.42
	2	190521054	rs7568449	C	T	0.23255	-0.02126	0.02961	0.4727	4142	0.99916	C	T	0.242202	-0.0278057	0.0174061	0.11	8985	0.996851	C	T	0.2487	-0.033617	0.00951	0.00040531	35559	1	C	T	0.229	-0.00509489	0.0410594	0.901262	1643	1	C	T	0.22674	-0.0601354	0.00896156	1.9e-11	36912	0.93326
	5	115331335	rs885122	G	A	0.38668	0.005268	0.02553	0.8366	4142	0.99255	G	A	0.397686	0.0544777	0.0153799	0.0004	8985	0.997459	G	A	0.4125	0.086636	0.00833	2.3277e-25	35559	1	G	A	0.446	-0.0164927	0.0352444	0.63988	1643	0.993	G	A	0.394663	0.0147797	0.00756056	0.051	36912	0.96198	G	A	0.392551	0.0188903	0.0291081	0.52
	6	26098474	rs79220007	C	T	0.03506	-0.08126	0.06865	0.2366	4142	0.95396	C	T	0.061867	-0.0875433	0.0311452	0.0049	8985	0.997086	C	T	0.0671	-0.150836	0.01636	2.9515e-20	35559	1	C	T	0.061	0.0420562	0.0728089	0.563597	1643	0.999	C	T	0.076688	-0.0654345	0.0136821	1.7e-06	36912	0.99206	C	T	0.065296	-0.0219914	0.0580289	0.7
	8	10577987	rs10090558																	G	A	0.0813	0.049256	0.01483	0.00089595	35559	1	G	A	0.105	0.0776094	0.0571584	0.174715	1643	0.979	G	A	0.082455	0.075506	0.0136031	2.8e-08	36912	0.93774	G	A	0.072282	0.107826	0.0553483	0.051
	12	51439858	rs9739943	T	C	0.06143	0.1191	0.05203	0.02216	4142	0.984	T	C	0.0542895	0.0547466	0.0329446	0.097	8985	0.997768	T	C	0.0435	0.046462	0.01995	0.019852	35559	1	T	C	0.082	0.0583127	0.0628768	0.353849	1643	0.999	T	C	0.0665745	0.104263	0.0146689	1.2e-12	36912	0.98481	T	C	0.0647591	0.00873374	0.0558356	0.88
	12	57735045	rs11609805	A	G	0.18111	0.005436	0.03228	0.8663	4142	0.99768	A	G	0.275104	-0.0458547	0.0165827	0.0057	8985	0.998954	A	G	0.3127	-0.034225	0.00878	9.7674e-05	35559	1	A	G	0.146	-0.0458527	0.0495056	0.354471	1643	0.972	A	G	0.237769	-0.0306095	0.00859241	0.00037	36912	0.9896	A	G	0.250514	0.0219075	0.0325008	0.5
	14	34410892	rs996347	C	T	0.36655	0.009115	0.02548	0.7206	4142	0.99568	C	T	0.367885	0.055098	0.0156178	0.00042	8985	0.998344	C	T	0.3411	0.026705	0.00871	0.0021762	35559	1	C	T	0.352	0.00137838	0.0361225	0.969566	1643	0.985	C	T	0.362866	0.0429915	0.00760106	1.5e-08	36912	0.99027	C	T	0.35773	-0.0551681	0.0294419	0.061
	15	45274530	rs549876436									C	T	0.099504	-0.113302	0.0252254	7.1e-06	8985	0.999404	C	T	0.1094	-0.065649	0.01313	5.7458e-07	35559	1	C	T	0.03	0.0590888	0.121885	0.627888	1643	0.697	C	T	0.029064	-0.118672	0.025534	3.4e-06	36912	0.72383
	15	45319959	rs2600895	G	A	0.00537	-0.2978	0.2246	0.1849	4142	0.5165	G	A	0.080654	-0.13641	0.0279302	1e-06	8985		G	A	0.0938	-0.06449	0.01433	6.8185e-06	35559	0.993									G	A	0.005591	-0.166945	0.0647885	0.01	36912	0.57374	G	A	0.062776	-0.0360609	0.0614352	0.56
	15	45320493	rs113000093	C	G	0.00443	-0.1123	0.2075	0.5882	4142	0.77957	C	G	0.082163	-0.136321	0.0276927	8.5e-07	8985	0.974869	C	G	0.0931	-0.065505	0.01435	4.9913e-06	35559	0.99									C	G	0.001982	0.0714068	0.0900448	0.43	36912	0.82356
	15	45387550	rs199138	A	G	0.08381	-0.1041	0.04553	0.02227	4142	0.9943	A	G	0.0740803	-0.163875	0.0287155	1.2e-08	8985	0.999378	A	G	0.0814	-0.095326	0.01477	1.1001e-10	35559	1	A	G	0.05	0.00610355	0.0829196	0.941331	1643	0.957	A	G	0.0720456	-0.152503	0.0141734	5.3e-27	36912	0.97883	A	G	0.0556145	0.0363234	0.0616987	0.56
	16	353122	rs71378510	G	A	0.06213	-0.03388	0.06286	0.5899	4142	0.64948	G	A	0.085098	-0.0622195	0.0272995	0.023	8985	0.929248	G	A	0.0956	-0.058286	0.01393	2.8793e-05	35559	0.992	G	A	0.057	0.105674	0.0838866	0.207949	1643	0.797	G	A	0.094619	-0.0420441	0.0137461	0.0022	36912	0.81848	G	A	0.093309	-0.0449758	0.0554413	0.42
	17	56436109	rs34523089	T	C	0.1931	0.07642	0.03412	0.02515	4142	0.83758	T	C	0.150098	0.0552734	0.0212195	0.0092	8985	0.973157	T	C	0.1634	0.062105	0.01112	2.3186e-08	35559	0.999	T	C	0.227	0.0222159	0.0420108	0.597006	1643	0.994	T	C	0.159197	0.0670906	0.00993265	1.4e-11	36912	0.99279	T	C	0.143464	0.032506	0.0424858	0.44
	19	35775902	rs104894696																	A	G	0.0014	-0.705571	0.10737	4.9881e-11	35559	0.997	A	G	0.011	0.215184	0.195314	0.270739	1643	0.741	A	G	0.003068	-0.348399	0.0666658	1.7e-07	36912	0.96502	A	G	0.002578	-0.097545	0.301021	0.75
	19	49207255	rs485073	A	G	0.53819	0.05166	0.02499	0.03877	4142	0.99612	A	G	0.527389	0.04037	0.0151386	0.0077	8985	0.999851	A	G	0.3701	0.05249	0.00853	7.4061e-10	35559	1	A	G	0.553	0.00960277	0.0345154	0.780881	1643	1	A	G	0.479421	0.0406855	0.00733862	3e-08	36912	0.98792	A	G	0.512386	0.0766774	0.0281969	0.0065
	22	37462936	rs855791	A	G	0.45386	0.05283	0.02458	0.03171	4142	0.99662	A	G	0.449509	0.0202135	0.0150601	0.18	8985	0.993234	A	G	0.4061	0.059728	0.00837	9.5516e-13	35559	1	A	G	0.443	0.0068532	0.0346448	0.843216	1643	1	A	G	0.43758	0.033727	0.00735227	4.5e-06	36912	0.99286	A	G	0.443957	0.0144482	0.0286168	0.61
Trait	Chr	Position	RsID	CROATIA_Vis EA	CROATIA_Vis NEA	CROATIA_Vis EAF	CROATIA_Vis Beta	CROATIA_Vis SE	CROATIA_Vis P-value	CROATIA_Vis N	CROATIA_Vis INFO	FinnDonor_1 EA	FinnDonor_1 NEA	FinnDonor_1 EAF	FinnDonor_1 Beta	FinnDonor_1 SE	FinnDonor_1 P-value	FinnDonor_1 N	FinnDonor_1 INFO	FinnDonor_2 EA	FinnDonor_2 NEA	FinnDonor_2 EAF	FinnDonor_2 Beta	FinnDonor_2 SE	FinnDonor_2 P-value	FinnDonor_2 N	FinnDonor_2 INFO	InCHIANTI EA	InCHIANTI NEA	InCHIANTI EAF	InCHIANTI Beta	InCHIANTI SE	InCHIANTI P-value	InCHIANTI N	InCHIANTI INFO	INTERVAL EA	INTERVAL NEA	INTERVAL EAF	INTERVAL Beta	INTERVAL SE	INTERVAL P-value	INTERVAL N	INTERVAL INFO	KORA_F3 EA	KORA_F3 NEA	KORA_F3 EAF	KORA_F3 Beta	KORA_F3 SE	KORA_F3 P-value
sTfR	1	205041952	rs6696846	T	C	0.44376	-0.0376156	0.0522776	0.48	924	0.991226	T	C	0.463788	-0.01751	0.05348	0.7434	746		T	C	0.447168	-0.0610988	0.0487666	0.210248	989		T	C	0.4913	-0.015	0.044	0.7366	1097	0.9994	T	C	0.48581	-0.0424057	0.00700133	1.4e-09	40091	0.99029	T	C	0.485767	-0.09593	0.0375507	0.0107278
	2	191357694	rs35095338	T	A	0.387181	0.0353989	0.0539774	0.51	924	0.989598	T	A	0.52635	-0.01078	0.0529	0.8385	746										T	A	0.468	0.05	0.044	0.2548	1097	0.9954	T	A	0.443252	0.0467004	0.00702573	3e-11	40091	0.99618	T	A	0.443665	0.0472298	0.0367016	0.198345
	2	211543055	rs715	C	T	0.314012	0.139095	0.0592811	0.019	924	0.910303	C	T	0.301136	0.05715	0.05916	0.3343	746		C	T	0.318627	0.0370823	0.049968	0.458013	989		C	T	0.2905	0.099	0.051	0.04998	1097	0.8403	C	T	0.313176	0.0363067	0.00764679	2.1e-06	40091	0.97903	C	T	0.294617	0.0719519	0.0416819	0.0845174
	3	133539500	rs11371594									GA	G	0.126207	0.008251	0.07895	0.9168	746																		GA	G	0.15579	-0.0594088	0.00987131	1.8e-09	40091	0.94852
	3	195795618	rs112856048	A	G	0.206394	-0.127764	0.0645399	0.048	924	0.998314	A	G	0.236184	-0.1392	0.06271	0.02671	746		A	G	0.229847	-0.168567	0.0555203	0.00239631	989		A	G	0.2801	-0.127	0.049	0.009085	1097	0.995	A	G	0.241916	-0.0948465	0.00824585	1.3e-30	40091	0.9859	A	G	0.256578	-0.147839	0.0411255	0.000335258
	3	195921311	rs9325434	A	G	0.172314	-0.119961	0.0700577	0.085	924	0.93399	A	G	0.0720461	-0.1088	0.1005	0.2793	746		A	G	0.0898693	0.0154668	0.0847437	0.85518	989		A	G	0.1576	-0.085	0.062	0.1755	1097	0.8242	A	G	0.141793	-0.0598488	0.0102348	5e-09	40091	0.96855	A	G	0.132602	-0.0792421	0.055784	0.155668
	4	151199080	rs2290846	A	G	0.247694	-0.073839	0.0599476	0.22	924	0.997442	A	G	0.210526	-0.0216	0.06458	0.7381	746		A	G	0.219499	-0.0809046	0.0577239	0.161041	989		A	G	0.2337	-0.041	0.05	0.4103	1097	0.9991	A	G	0.281615	-0.0393571	0.00776114	4e-07	40091	0.99832	A	G	0.243106	-0.0553389	0.0426908	0.195084
	5	131672657	rs56399423	C	T	0.416304	-6.17746e-05	0.0511364	1	924	0.999482	C	T	0.314644	-0.02141	0.05504	0.6974	746		C	T	0.32244	0.00313447	0.0502949	0.950307	989		C	T	0.4259	0.063	0.043	0.1464	1097	0.9991	C	T	0.436467	0.055175	0.00704465	4.8e-15	40091	0.9995	C	T	0.414779	0.0530233	0.0369551	0.151554
	5	141445774	rs252152	A	G	0.375001	-0.0515926	0.0529741	0.33	924	0.996093	A	G	0.314966	-0.06425	0.05706	0.2605	746		A	G	0.329521	-0.0682078	0.0479485	0.154875	989		A	G	0.2992	-0.025	0.047	0.5985	1097	1	A	G	0.335168	-0.0830631	0.00744826	7e-29	40091	0.98675	A	G	0.317879	-0.11327	0.0404154	0.00513475
	5	141482333	rs116816795	T	C	0.105769	0.200917	0.0817047	0.014	924	0.988801	T	C	0.167325	0.03607	0.06973	0.6051	746		T	C	0.185185	0.14653	0.0601025	0.0147688	989		T	C	0.1686	0.121	0.058	0.0352	1097	0.9787	T	C	0.1684	0.127664	0.00941252	6.6e-42	40091	0.9816	T	C	0.154337	0.123499	0.0510659	0.0157075
	6	26091179	rs1799945	G	C	0.149839	-0.142123	0.0740921	0.055	924	0.998068	G	C	0.113816	-0.1391	0.08263	0.09267	746		G	C	0.117647	-0.0758849	0.0731093	0.299287	989		G	C	0.1554	-0.016	0.059	0.7878	1097	0.9947	G	C	0.151983	-0.142668	0.00972688	1e-48	40091	0.99967	G	C	0.137017	-0.1008	0.0534942	0.0597191
	6	26093141	rs1800562	A	G	0.034457	-0.389679	0.14209	0.0061	924	0.993066	A	G	0.0434211	-0.3565	0.1284	0.005633	746		A	G	0.046841	-0.125706	0.10804	0.244621	989		A	G	0.016	-0.369	0.167	0.02759	1097	0.9764	A	G	0.077274	-0.246295	0.0131158	1.1e-78	40091	0.99091	A	G	0.049473	-0.50475	0.0852973	4.05303e-09
	6	135427159	rs9389269	C	T	0.26491	-0.0673469	0.0595233	0.26	924	0.985352	C	T	0.326974	-0.08944	0.05602	0.1107	746		C	T	0.357298	-0.0220933	0.0487611	0.650481	989		C	T	0.2536	0.008	0.05	0.8796	1097	0.9991	C	T	0.268539	-0.0596127	0.00788888	4.1e-14	40091	0.9984	C	T	0.258261	-0.086344	0.0424235	0.0419998
	6	159020121	rs143437464	A	G	0.006621	-0.303226	0.420878	0.47	924	0.573002																	A	G	0.0137	-0.397	0.251	0.1138	1097	0.5752	A	G	0.008655	-0.220843	0.0384216	9e-09	40091	0.96385	A	G	0.0070273	-0.540189	0.230953	0.0194698
	6	159026327	rs200307986																									A	G	0.0016	-0.169	0.706	0.811	1097	0.6008	A	G	0.002936	0.378928	0.0652878	6.5e-09	40091	0.96423	A	G	0.00205057	-0.559243	0.494381	0.258155
	7	1080897	rs186044114																									C	T	0.1726	0.016	0.058	0.7859	1097	0.9331	C	T	0.147726	0.0627957	0.00998159	3.2e-10	40091	0.97089
	7	50427982	rs6592965	A	G	0.43849	-0.0392893	0.0524747	0.45	924	0.983683	A	G	0.325905	0.0152	0.05568	0.7849	746		A	G	0.325708	-0.113245	0.0502786	0.0243002	989		A	G	0.5308	-0.12	0.044	0.006565	1097	0.937	A	G	0.459771	-0.0544562	0.00703707	1e-14	40091	0.98335	A	G	0.490114	-0.133704	0.0376307	0.000392717
	7	100235970	rs7385804	C	A	0.381028	0.101014	0.054384	0.063	924	0.981522	C	A	0.428289	0.05999	0.05388	0.2659	746		C	A	0.450436	0.0782114	0.0480888	0.103866	989		C	A	0.3076	0.038	0.048	0.4366	1097	0.9372	C	A	0.372317	0.0503859	0.00727789	4.4e-12	40091	0.99646	C	A	0.350954	0.0250982	0.0384167	0.513655
	10	45953767	rs7908745	G	A	0.337671	0.0118483	0.0549206	0.83	924	0.994706	G	A	0.368421	0.05409	0.05624	0.3365	746		G	A	0.358388	0.0430423	0.0488093	0.37786	989		G	A	0.3207	0.176	0.046	0.0001418	1097	0.9965	G	A	0.309535	0.0502433	0.0075536	2.9e-11	40091	0.99836	G	A	0.324109	0.079749	0.0387762	0.0398952
	10	71093392	rs16926246	T	C	0.110853	0.0264576	0.0900176	0.77	924	0.842791	T	C	0.0556358	0.1209	0.1134	0.2867	746		T	C	0.0653595	0.0158585	0.095247	0.867764	989		T	C	0.1191	0.09	0.068	0.1828	1097	0.925	T	C	0.135119	0.0562623	0.0102829	4.5e-08	40091	0.99328	T	C	0.12428	0.0470584	0.0566337	0.40615
	11	117021097	rs187669805	G	C	0.006396	-0.596311	0.335167	0.075	924	0.951889									G	C	0.00544662	-0.923225	0.321348	0.00406626	989										G	C	0.005998	-0.39058	0.047783	3e-16	40091	0.88523	G	C	0.00287897	-0.455597	0.366056	0.213473
	11	117081500	rs11216316	C	A	0.133729	0.25135	0.0747355	0.00076	924	1	C	A	0.127141	0.3881	0.07813	8.474e-07	746		C	A	0.130174	0.308728	0.0702349	1.10441e-05	989		C	A	0.1288	0.4	0.066	1.194e-09	1097	0.9714	C	A	0.105732	0.261304	0.011694	1.3e-110	40091	0.942	C	A	0.105358	0.383778	0.0590271	1.0825e-10
	11	117088082	rs2238005	T	C	0.093033	0.16519	0.0908535	0.072	924	0.974016	T	C	0.078496	0.04507	0.09286	0.6276	746		T	C	0.0904139	0.0619389	0.080591	0.442155	989		T	C	0.0595	0.121	0.091	0.1828	1097	0.9999	T	C	0.058265	0.116965	0.0149492	5.1e-15	40091	0.9895	T	C	0.0579302	0.214435	0.0794978	0.0070683
	12	51783420	rs10876169	A	T	0.380426	0.0286867	0.0537706	0.59	924	0.956954									A	T	0.494009	0.0825723	0.0484224	0.0881479	989		A	T	0.3904	0.059	0.045	0.1871	1097	0.9588	A	T	0.409704	0.0338358	0.00718872	2.5e-06	40091	0.97422	A	T	0.403905	0.129587	0.0373936	0.000544412
	13	110401304	rs76944188	C	T	0.053889	0.168374	0.119638	0.16	924	0.923653	C	T	0.0596515	0.1449	0.1069	0.1756	746		C	T	0.0620915	0.0275445	0.0997342	0.782411	989		C	T	0.042	-0.148	0.12	0.2155	1097	0.8169	C	T	0.057799	0.0924319	0.0153581	1.8e-09	40091	0.94372	C	T	0.0659323	0.103617	0.0742022	0.162797
	15	45395901	rs75922593									G	GT	0.058299	0.04701	0.1146	0.6817	746																		G	GT	0.066401	0.113128	0.0143621	3.4e-15	40091	0.95316
	16	88567333	rs74035509	T	C	0.091033	0.159761	0.102428	0.12	924	0.835687									T	C	0.0484749	0.0147556	0.109216	0.892529	989		T	C	0.1058	0.206	0.103	0.04659	1097	0.4428	T	C	0.082785	0.0816995	0.0132478	7e-10	40091	0.9176	T	C	0.0868883	0.0576797	0.0662069	0.383784
	17	43556807	rs55925547	C	T	0.15452	0.112335	0.0734782	0.13	924	0.963583	C	T	0.0442536	-0.02306	0.1272	0.8562	746																		C	T	0.200512	0.0561936	0.00881609	1.8e-10	40091	0.97897	C	T	0.182	0.0780832	0.0472215	0.0984305
	17	57925649	rs1292072	G	A	0.23399	0.0453007	0.0631444	0.48	924	0.980413	G	A	0.217305	0.03012	0.0639	0.6375	746		G	A	0.20915	0.066233	0.0572698	0.247474	989		G	A	0.1683	-0.012	0.059	0.8335	1097	0.9133	G	A	0.20607	0.047752	0.00867235	3.7e-08	40091	0.99514	G	A	0.196764	0.0756294	0.0466419	0.105126
	17	76401328	rs1976703									T	C	0.600658	0.08591	0.0517	0.09698	746		T	C	0.613834	0.127482	0.0475371	0.00732411	989										T	C	0.488486	0.0361023	0.00701708	2.7e-07	40091	0.99078
	19	4502282	rs13041	C	T	0.504061	-0.0809435	0.055499	0.15	924	0.883743									C	T	0.546841	-0.0276038	0.0469384	0.556474	989		C	T	0.5308	-0.054	0.048	0.2551	1097	0.807	C	T	0.478014	-0.0462874	0.00735191	3.1e-10	40091	0.91078	C	T	0.511908	-0.0826148	0.0381201	0.0303768
	22	37462936	rs855791	A	G	0.403996	0.175047	0.052911	0.00095	924	0.992373	A	G	0.364474	0.0991	0.05474	0.07061	746		A	G	0.347495	0.171174	0.0495512	0.000551353	989		A	G	0.4348	0.131	0.043	0.002213	1097	0.978	A	G	0.438023	0.132862	0.00706955	8.5e-79	40091	0.99286	A	G	0.430906	0.144174	0.0379114	0.000148815
[truncated: 10 more columns]

## Sheet: SD5 - Variant Effect Prediction
Supplementary Data 5. Variant effect prediction For each sentinel variant, we performed variant effect prediction for all proxies with R2>0.8. After manual inspection, for each sentinel variant we identified the proxy variant most likely to affect the gene product (e.g. a missense variant or a variant with the highest impact score); more information on this is available in the Supplementary Metho…
Trait	Sentinel variant chr:pos	Proxy variant chr:pos	R2	Consequence	Selected	IMPACT	SYMBOL	Gene	Feature_type	Feature	BIOTYPE	EXON	INTRON	HGVSc	HGVSp	cDNA_position	CDS_position	Protein_position	Amino_acids	Codons	Existing_variation	DISTANCE	STRAND	FLAGS	SYMBOL_SOURCE	HGNC_ID
Hepcidin	chr1:22584002	chr1:22584002	1	intergenic_variant	1	MODIFIER	-	-	-	-	-	-	-	-	-	-	-	-	-	-	-	-	-	-	-	-
Hepcidin	chr1:22584002	chr1:22572707	0.901064	intergenic_variant	0	MODIFIER	-	-	-	-	-	-	-	-	-	-	-	-	-	-	-	-	-	-	-	-
Hepcidin	chr1:22584002	chr1:22554378	0.872929	intergenic_variant	0	MODIFIER	-	-	-	-	-	-	-	-	-	-	-	-	-	-	-	-	-	-	-	-
Hepcidin	chr1:220291414	chr1:220291414	1	-	1	-	-	-	-	-	-	-	-	-	-	-	-	-	-	-	-	-	-	-	-	-
Hepcidin	chr2:121310269	chr2:121310269	1	downstream_gene_variant	1	MODIFIER	AC073257.1	ENSG00000232140	Transcript	ENST00000432474	lincRNA	-	-	-	-	-	-	-	-	-	-	1050	-1	-	Clone_based_vega_gene	-
Hepcidin	chr2:121310269	chr2:121306440	0.926303	upstream_gene_variant	0	MODIFIER	AC073257.2	ENSG00000237614	Transcript	ENST00000413991	lincRNA	-	-	-	-	-	-	-	-	-	-	4538	-1	-	Clone_based_vega_gene	-
Hepcidin	chr2:190390963	chr2:190390963	1	intergenic_variant	1	MODIFIER	-	-	-	-	-	-	-	-	-	-	-	-	-	-	-	-	-	-	-	-
Hepcidin	chr2:190390963	chr2:190396766	0.980165	intergenic_variant	0	MODIFIER	-	-	-	-	-	-	-	-	-	-	-	-	-	-	-	-	-	-	-	-
Hepcidin	chr2:190390963	chr2:190394283	0.979906	intergenic_variant	0	MODIFIER	-	-	-	-	-	-	-	-	-	-	-	-	-	-	-	-	-	-	-	-
Hepcidin	chr2:190390963	chr2:190396563	0.976174	intergenic_variant	0	MODIFIER	-	-	-	-	-	-	-	-	-	-	-	-	-	-	-	-	-	-	-	-
Hepcidin	chr2:190390963	chr2:190389160	0.967139	intergenic_variant	0	MODIFIER	-	-	-	-	-	-	-	-	-	-	-	-	-	-	-	-	-	-	-	-
Hepcidin	chr2:190390963	chr2:190409198	0.840587	intergenic_variant	0	MODIFIER	-	-	-	-	-	-	-	-	-	-	-	-	-	-	-	-	-	-	-	-
Hepcidin	chr2:190390963	chr2:190407500	0.813222	intergenic_variant	0	MODIFIER	-	-	-	-	-	-	-	-	-	-	-	-	-	-	-	-	-	-	-	-
Hepcidin	chr2:190521054	chr2:190521054	1	intergenic_variant	1	MODIFIER	-	-	-	-	-	-	-	-	-	-	-	-	-	-	-	-	-	-	-	-
Hepcidin	chr2:190521054	chr2:190517678	0.947591	intergenic_variant	0	MODIFIER	-	-	-	-	-	-	-	-	-	-	-	-	-	-	-	-	-	-	-	-
Hepcidin	chr2:190521054	chr2:190518463	0.944741	intergenic_variant	0	MODIFIER	-	-	-	-	-	-	-	-	-	-	-	-	-	-	-	-	-	-	-	-
Hepcidin	chr2:190521054	chr2:190517931	0.942369	intergenic_variant	0	MODIFIER	-	-	-	-	-	-	-	-	-	-	-	-	-	-	-	-	-	-	-	-
Hepcidin	chr2:190521054	chr2:190507599	0.936385	intergenic_variant	0	MODIFIER	-	-	-	-	-	-	-	-	-	-	-	-	-	-	-	-	-	-	-	-
Hepcidin	chr2:190521054	chr2:190505766	0.93498	intergenic_variant	0	MODIFIER	-	-	-	-	-	-	-	-	-	-	-	-	-	-	-	-	-	-	-	-
Hepcidin	chr2:190521054	chr2:190507098	0.932469	intergenic_variant	0	MODIFIER	-	-	-	-	-	-	-	-	-	-	-	-	-	-	-	-	-	-	-	-
Hepcidin	chr2:190521054	chr2:190518610	0.931207	intergenic_variant	0	MODIFIER	-	-	-	-	-	-	-	-	-	-	-	-	-	-	-	-	-	-	-	-
Hepcidin	chr2:190521054	chr2:190505697	0.91779	intergenic_variant	0	MODIFIER	-	-	-	-	-	-	-	-	-	-	-	-	-	-	-	-	-	-	-	-
Hepcidin	chr2:190521054	chr2:190508578	0.857894	intergenic_variant	0	MODIFIER	-	-	-	-	-	-	-	-	-	-	-	-	-	-	-	-	-	-	-	-
Hepcidin	chr5:115331335	chr5:115331335	1	intron_variant	1	MODIFIER	AQPEP	ENSG00000172901	Transcript	ENST00000357872	protein_coding	-	6/19	-	-	-	-	-	-	-	-	-	1	-	Uniprot_gn	-
Hepcidin	chr5:115331335	chr5:115331118	0.976417	intron_variant	0	MODIFIER	AQPEP	ENSG00000172901	Transcript	ENST00000357872	protein_coding	-	6/19	-	-	-	-	-	-	-	-	-	1	-	Uniprot_gn	-
Hepcidin	chr5:115331335	chr5:115330927	0.953375	intron_variant	0	MODIFIER	AQPEP	ENSG00000172901	Transcript	ENST00000357872	protein_coding	-	6/19	-	-	-	-	-	-	-	-	-	1	-	Uniprot_gn	-
Hepcidin	chr5:115331335	chr5:115330494	0.95008	intron_variant	0	MODIFIER	AQPEP	ENSG00000172901	Transcript	ENST00000357872	protein_coding	-	6/19	-	-	-	-	-	-	-	-	-	1	-	Uniprot_gn	-
Hepcidin	chr6:26098474	chr6:26098474	1	downstream_gene_variant	0	MODIFIER	HFE	ENSG00000010704	Transcript	ENST00000309234	protein_coding	-	-	-	-	-	-	-	-	-	-	3693	1	-	HGNC	4886
Hepcidin	chr6:26098474	chr6:26093141	0.985909	missense_variant	1	MODERATE	HFE	ENSG00000010704	Transcript	ENST00000309234	protein_coding	4/6	-	-	-	847	845	282	Y/C	tAc/tGc	-	-	1	-	HGNC	4886
Hepcidin	chr6:26098474	chr6:26072992	0.975556	intergenic_variant	0	MODIFIER	-	-	-	-	-	-	-	-	-	-	-	-	-	-	-	-	-	-	-	-
Hepcidin	chr6:26098474	chr6:25918225	0.945658	intron_variant	0	MODIFIER	SLC17A2	ENSG00000112337	Transcript	ENST00000265425	protein_coding	-	5/10	-	-	-	-	-	-	-	-	-	-1	-	HGNC	10930
Hepcidin	chr6:26098474	chr6:26123502	0.922268	upstream_gene_variant	0	MODIFIER	HIST1H2AC	ENSG00000180573	Transcript	ENST00000314088	nonsense_mediated_decay	-	-	-	-	-	-	-	-	-	-	871	1	-	HGNC	4733
Hepcidin	chr6:26098474	chr6:25878848	0.897877	intron_variant	0	MODIFIER	SLC17A3	ENSG00000124564	Transcript	ENST00000360657	protein_coding	-	1/11	-	-	-	-	-	-	-	-	-	-1	-	HGNC	10931
Hepcidin	chr6:26098474	chr6:25842951	0.852605	downstream_gene_variant	0	MODIFIER	SLC17A3	ENSG00000124564	Transcript	ENST00000360657	protein_coding	-	-	-	-	-	-	-	-	-	-	2377	-1	-	HGNC	10931
Hepcidin	chr6:26098474	chr6:25857920	0.850296	intron_variant&non_coding_transcript_variant	0	MODIFIER	SLC17A3	ENSG00000124564	Transcript	ENST00000308453	retained_intron	-	4/5	-	-	-	-	-	-	-	-	-	-1	-	HGNC	10931
Hepcidin	chr8:10577987	chr8:10577987	1	downstream_gene_variant	1	MODIFIER	SOX7	ENSG00000171056	Transcript	ENST00000304501	protein_coding	-	-	-	-	-	-	-	-	-	-	3291	-1	-	HGNC	18196
Hepcidin	chr8:10577987	chr8:10577766	0.976472	downstream_gene_variant	0	MODIFIER	SOX7	ENSG00000171056	Transcript	ENST00000304501	protein_coding	-	-	-	-	-	-	-	-	-	-	3512	-1	-	HGNC	18196
Hepcidin	chr8:10577987	chr8:10577856	0.965576	downstream_gene_variant	0	MODIFIER	SOX7	ENSG00000171056	Transcript	ENST00000304501	protein_coding	-	-	-	-	-	-	-	-	-	-	3422	-1	-	HGNC	18196
Hepcidin	chr8:10577987	chr8:10579523	0.957815	downstream_gene_variant	0	MODIFIER	SOX7	ENSG00000171056	Transcript	ENST00000304501	protein_coding	-	-	-	-	-	-	-	-	-	-	1755	-1	-	HGNC	18196
Hepcidin	chr8:10577987	chr8:10571520	0.941897	upstream_gene_variant	0	MODIFIER	RP1L1	ENSG00000183638	Transcript	ENST00000329335	processed_transcript	-	-	-	-	-	-	-	-	-	-	1823	-1	-	HGNC	15946
Hepcidin	chr8:10577987	chr8:10567467	0.936779	intron_variant&non_coding_transcript_variant	0	MODIFIER	RP1L1	ENSG00000183638	Transcript	ENST00000329335	processed_transcript	-	1/2	-	-	-	-	-	-	-	-	-	-1	-	HGNC	15946
Hepcidin	chr8:10577987	chr8:10579332	0.935936	downstream_gene_variant	0	MODIFIER	SOX7	ENSG00000171056	Transcript	ENST00000304501	protein_coding	-	-	-	-	-	-	-	-	-	-	1946	-1	-	HGNC	18196
Hepcidin	chr8:10577987	chr8:10565273	0.926867	intron_variant&non_coding_transcript_variant	0	MODIFIER	RP1L1	ENSG00000183638	Transcript	ENST00000329335	processed_transcript	-	1/2	-	-	-	-	-	-	-	-	-	-1	-	HGNC	15946
Hepcidin	chr8:10577987	chr8:10578801	0.926717	downstream_gene_variant	0	MODIFIER	SOX7	ENSG00000171056	Transcript	ENST00000304501	protein_coding	-	-	-	-	-	-	-	-	-	-	2477	-1	-	HGNC	18196
Hepcidin	chr8:10577987	chr8:10570205	0.92447	upstream_gene_variant	0	MODIFIER	RP1L1	ENSG00000183638	Transcript	ENST00000329335	processed_transcript	-	-	-	-	-	-	-	-	-	-	508	-1	-	HGNC	15946
Hepcidin	chr8:10577987	chr8:10565059	0.922404	intron_variant&non_coding_transcript_variant	0	MODIFIER	RP1L1	ENSG00000183638	Transcript	ENST00000329335	processed_transcript	-	1/2	-	-	-	-	-	-	-	-	-	-1	-	HGNC	15946
Hepcidin	chr8:10577987	chr8:10570871	0.921035	upstream_gene_variant	0	MODIFIER	RP1L1	ENSG00000183638	Transcript	ENST00000329335	processed_transcript	-	-	-	-	-	-	-	-	-	-	1174	-1	-	HGNC	15946
Hepcidin	chr8:10577987	chr8:10566387	0.920189	intron_variant&non_coding_transcript_variant	0	MODIFIER	RP1L1	ENSG00000183638	Transcript	ENST00000329335	processed_transcript	-	1/2	-	-	-	-	-	-	-	-	-	-1	-	HGNC	15946
Hepcidin	chr8:10577987	chr8:10565268	0.909955	intron_variant&non_coding_transcript_variant	0	MODIFIER	RP1L1	ENSG00000183638	Transcript	ENST00000329335	processed_transcript	-	1/2	-	-	-	-	-	-	-	-	-	-1	-	HGNC	15946
Hepcidin	chr8:10577987	chr8:10564992	0.90872	intron_variant&non_coding_transcript_variant	0	MODIFIER	RP1L1	ENSG00000183638	Transcript	ENST00000329335	processed_transcript	-	1/2	-	-	-	-	-	-	-	-	-	-1	-	HGNC	15946
Hepcidin	chr8:10577987	chr8:10568007	0.908626	intron_variant&non_coding_transcript_variant	0	MODIFIER	RP1L1	ENSG00000183638	Transcript	ENST00000329335	processed_transcript	-	1/2	-	-	-	-	-	-	-	-	-	-1	-	HGNC	15946
Hepcidin	chr8:10577987	chr8:10567818	0.904886	intron_variant&non_coding_transcript_variant	0	MODIFIER	RP1L1	ENSG00000183638	Transcript	ENST00000329335	processed_transcript	-	1/2	-	-	-	-	-	-	-	-	-	-1	-	HGNC	15946
Hepcidin	chr8:10577987	chr8:10565533	0.904157	intron_variant&non_coding_transcript_variant	0	MODIFIER	RP1L1	ENSG00000183638	Transcript	ENST00000329335	processed_transcript	-	1/2	-	-	-	-	-	-	-	-	-	-1	-	HGNC	15946
Hepcidin	chr8:10577987	chr8:10565219	0.900235	intron_variant&non_coding_transcript_variant	0	MODIFIER	RP1L1	ENSG00000183638	Transcript	ENST00000329335	processed_transcript	-	1/2	-	-	-	-	-	-	-	-	-	-1	-	HGNC	15946
Hepcidin	chr8:10577987	chr8:10564863	0.897994	intron_variant&non_coding_transcript_variant	0	MODIFIER	RP1L1	ENSG00000183638	Transcript	ENST00000329335	processed_transcript	-	1/2	-	-	-	-	-	-	-	-	-	-1	-	HGNC	15946
Hepcidin	chr8:10577987	chr8:10568052	0.896606	intron_variant&non_coding_transcript_variant	0	MODIFIER	RP1L1	ENSG00000183638	Transcript	ENST00000329335	processed_transcript	-	1/2	-	-	-	-	-	-	-	-	-	-1	-	HGNC	15946
Hepcidin	chr8:10577987	chr8:10566217	0.896147	intron_variant&non_coding_transcript_variant	0	MODIFIER	RP1L1	ENSG00000183638	Transcript	ENST00000329335	processed_transcript	-	1/2	-	-	-	-	-	-	-	-	-	-1	-	HGNC	15946
Hepcidin	chr8:10577987	chr8:10565527	0.894868	intron_variant&non_coding_transcript_variant	0	MODIFIER	RP1L1	ENSG00000183638	Transcript	ENST00000329335	processed_transcript	-	1/2	-	-	-	-	-	-	-	-	-	-1	-	HGNC	15946
Hepcidin	chr8:10577987	chr8:10566957	0.889375	intron_variant&non_coding_transcript_variant	0	MODIFIER	RP1L1	ENSG00000183638	Transcript	ENST00000329335	processed_transcript	-	1/2	-	-	-	-	-	-	-	-	-	-1	-	HGNC	15946
Hepcidin	chr8:10577987	chr8:10568529	0.887593	intron_variant&non_coding_transcript_variant	0	MODIFIER	RP1L1	ENSG00000183638	Transcript	ENST00000329335	processed_transcript	-	1/2	-	-	-	-	-	-	-	-	-	-1	-	HGNC	15946
Hepcidin	chr8:10577987	chr8:10568047	0.886589	intron_variant&non_coding_transcript_variant	0	MODIFIER	RP1L1	ENSG00000183638	Transcript	ENST00000329335	processed_transcript	-	1/2	-	-	-	-	-	-	-	-	-	-1	-	HGNC	15946
Hepcidin	chr8:10577987	chr8:10564741	0.876685	-	0	-	-	-	-	-	-	-	-	-	-	-	-	-	-	-	-	-	-	-	-	-
Hepcidin	chr8:10577987	chr8:10561270	0.872658	downstream_gene_variant	0	MODIFIER	C8orf74	ENSG00000171060	Transcript	ENST00000304519	protein_coding	-	-	-	-	-	-	-	-	-	-	3167	1	-	HGNC	32296
Hepcidin	chr8:10577987	chr8:10560878	0.862563	downstream_gene_variant	0	MODIFIER	C8orf74	ENSG00000171060	Transcript	ENST00000304519	protein_coding	-	-	-	-	-	-	-	-	-	-	2775	1	-	HGNC	32296
Hepcidin	chr8:10577987	chr8:10561252	0.851498	downstream_gene_variant	0	MODIFIER	C8orf74	ENSG00000171060	Transcript	ENST00000304519	protein_coding	-	-	-	-	-	-	-	-	-	-	3149	1	-	HGNC	32296
Hepcidin	chr8:10577987	chr8:10559572	0.830013	downstream_gene_variant	0	MODIFIER	C8orf74	ENSG00000171060	Transcript	ENST00000304519	protein_coding	-	-	-	-	-	-	-	-	-	-	1469	1	-	HGNC	32296
Hepcidin	chr8:10577987	chr8:10561155	0.816723	downstream_gene_variant	0	MODIFIER	C8orf74	ENSG00000171060	Transcript	ENST00000304519	protein_coding	-	-	-	-	-	-	-	-	-	-	3052	1	-	HGNC	32296
Hepcidin	chr12:51439858	chr12:51439858	1	upstream_gene_variant	1	MODIFIER	LETMD1	ENSG00000050426	Transcript	ENST00000262055	protein_coding	-	-	-	-	-	-	-	-	-	-	2243	1	-	HGNC	24241
Hepcidin	chr12:51439858	chr12:51438655	0.990547	upstream_gene_variant	0	MODIFIER	LETMD1	ENSG00000050426	Transcript	ENST00000262055	protein_coding	-	-	-	-	-	-	-	-	-	-	3446	1	-	HGNC	24241
Hepcidin	chr12:51439858	chr12:51436074	0.938057	downstream_gene_variant	0	MODIFIER	RNU6-1273P	ENSG00000199903	Transcript	ENST00000363033	snRNA	-	-	-	-	-	-	-	-	-	-	4689	1	-	HGNC	48236
Hepcidin	chr12:51439858	chr12:51435919	0.93607	-	0	-	-	-	-	-	-	-	-	-	-	-	-	-	-	-	-	-	-	-	-	-
Hepcidin	chr12:51439858	chr12:51433281	0.935881	downstream_gene_variant	0	MODIFIER	RNU6-1273P	ENSG00000199903	Transcript	ENST00000363033	snRNA	-	-	-	-	-	-	-	-	-	-	1896	1	-	HGNC	48236
Hepcidin	chr12:51439858	chr12:51434910	0.935649	downstream_gene_variant	0	MODIFIER	RNU6-1273P	ENSG00000199903	Transcript	ENST00000363033	snRNA	-	-	-	-	-	-	-	-	-	-	3525	1	-	HGNC	48236
Hepcidin	chr12:51439858	chr12:51435427	0.934172	downstream_gene_variant	0	MODIFIER	RNU6-1273P	ENSG00000199903	Transcript	ENST00000363033	snRNA	-	-	-	-	-	-	-	-	-	-	4042	1	-	HGNC	48236
Hepcidin	chr12:51439858	chr12:51432249	0.922813	downstream_gene_variant	0	MODIFIER	RNU6-1273P	ENSG00000199903	Transcript	ENST00000363033	snRNA	-	-	-	-	-	-	-	-	-	-	864	1	-	HGNC	48236
Hepcidin	chr12:51439858	chr12:51434098	0.920379	downstream_gene_variant	0	MODIFIER	RNU6-1273P	ENSG00000199903	Transcript	ENST00000363033	snRNA	-	-	-	-	-	-	-	-	-	-	2713	1	-	HGNC	48236
Hepcidin	chr12:51439858	chr12:51429257	0.91159	upstream_gene_variant	0	MODIFIER	RNU6-1273P	ENSG00000199903	Transcript	ENST00000363033	snRNA	-	-	-	-	-	-	-	-	-	-	2025	1	-	HGNC	48236
Hepcidin	chr12:51439858	chr12:51420899	0.911552	upstream_gene_variant	0	MODIFIER	SLC11A2	ENSG00000110911	Transcript	ENST00000262051	protein_coding	-	-	-	-	-	-	-	-	-	-	757	-1	-	HGNC	10908
Hepcidin	chr12:51439858	chr12:51430660	0.91092	upstream_gene_variant	0	MODIFIER	RNU6-1273P	ENSG00000199903	Transcript	ENST00000363033	snRNA	-	-	-	-	-	-	-	-	-	-	622	1	-	HGNC	48236
Hepcidin	chr12:51439858	chr12:51419260	0.910448	intron_variant	0	MODIFIER	SLC11A2	ENSG00000110911	Transcript	ENST00000262051	protein_coding	-	1/16	-	-	-	-	-	-	-	-	-	-1	-	HGNC	10908
Hepcidin	chr12:51439858	chr12:51412344	0.9104	intron_variant	0	MODIFIER	SLC11A2	ENSG00000110911	Transcript	ENST00000262051	protein_coding	-	1/16	-	-	-	-	-	-	-	-	-	-1	-	HGNC	10908
Hepcidin	chr12:51439858	chr12:51417261	0.908859	intron_variant	0	MODIFIER	SLC11A2	ENSG00000110911	Transcript	ENST00000262051	protein_coding	-	1/16	-	-	-	-	-	-	-	-	-	-1	-	HGNC	10908
Hepcidin	chr12:51439858	chr12:51428089	0.90821	upstream_gene_variant	0	MODIFIER	RNU6-1273P	ENSG00000199903	Transcript	ENST00000363033	snRNA	-	-	-	-	-	-	-	-	-	-	3193	1	-	HGNC	48236
Hepcidin	chr12:51439858	chr12:51415047	0.90682	intron_variant	0	MODIFIER	SLC11A2	ENSG00000110911	Transcript	ENST00000262051	protein_coding	-	1/16	-	-	-	-	-	-	-	-	-	-1	-	HGNC	10908
Hepcidin	chr12:51439858	chr12:51422571	0.906632	upstream_gene_variant	0	MODIFIER	SLC11A2	ENSG00000110911	Transcript	ENST00000262051	protein_coding	-	-	-	-	-	-	-	-	-	-	2429	-1	-	HGNC	10908
Hepcidin	chr12:51439858	chr12:51420164	0.906611	upstream_gene_variant	0	MODIFIER	SLC11A2	ENSG00000110911	Transcript	ENST00000262051	protein_coding	-	-	-	-	-	-	-	-	-	-	22	-1	-	HGNC	10908
Hepcidin	chr12:51439858	chr12:51421699	0.906102	-	0	-	-	-	-	-	-	-	-	-	-	-	-	-	-	-	-	-	-	-	-	-
Hepcidin	chr12:51439858	chr12:51412500	0.905528	intron_variant	0	MODIFIER	SLC11A2	ENSG00000110911	Transcript	ENST00000262051	protein_coding	-	1/16	-	-	-	-	-	-	-	-	-	-1	-	HGNC	10908
Hepcidin	chr12:51439858	chr12:51403649	0.905523	intron_variant	0	MODIFIER	SLC11A2	ENSG00000110911	Transcript	ENST00000262051	protein_coding	-	2/16	-	-	-	-	-	-	-	-	-	-1	-	HGNC	10908
Hepcidin	chr12:51439858	chr12:51405345	0.905473	intron_variant	0	MODIFIER	SLC11A2	ENSG00000110911	Transcript	ENST00000262051	protein_coding	-	1/16	-	-	-	-	-	-	-	-	-	-1	-	HGNC	10908
Hepcidin	chr12:51439858	chr12:51403360	0.905315	intron_variant	0	MODIFIER	SLC11A2	ENSG00000110911	Transcript	ENST00000262051	protein_coding	-	2/16	-	-	-	-	-	-	-	-	-	-1	-	HGNC	10908
Hepcidin	chr12:51439858	chr12:51402905	0.905044	intron_variant	0	MODIFIER	SLC11A2	ENSG00000110911	Transcript	ENST00000262051	protein_coding	-	2/16	-	-	-	-	-	-	-	-	-	-1	-	HGNC	10908
Hepcidin	chr12:51439858	chr12:51392252	0.905025	intron_variant	0	MODIFIER	SLC11A2	ENSG00000110911	Transcript	ENST00000262051	protein_coding	-	8/16	-	-	-	-	-	-	-	-	-	-1	-	HGNC	10908
Hepcidin	chr12:51439858	chr12:51393634	0.905022	intron_variant	0	MODIFIER	SLC11A2	ENSG00000110911	Transcript	ENST00000262051	protein_coding	-	6/16	-	-	-	-	-	-	-	-	-	-1	-	HGNC	10908
Hepcidin	chr12:51439858	chr12:51392611	0.905022	intron_variant	0	MODIFIER	SLC11A2	ENSG00000110911	Transcript	ENST00000262051	protein_coding	-	8/16	-	-	-	-	-	-	-	-	-	-1	-	HGNC	10908
Hepcidin	chr12:51439858	chr12:51394896	0.905019	intron_variant	0	MODIFIER	SLC11A2	ENSG00000110911	Transcript	ENST00000262051	protein_coding	-	5/16	-	-	-	-	-	-	-	-	-	-1	-	HGNC	10908
Hepcidin	chr12:51439858	chr12:51386868	0.904926	intron_variant	0	MODIFIER	SLC11A2	ENSG00000110911	Transcript	ENST00000262051	protein_coding	-	11/16	-	-	-	-	-	-	-	-	-	-1	-	HGNC	10908
Hepcidin	chr12:51439858	chr12:51386839	0.904849	intron_variant	0	MODIFIER	SLC11A2	ENSG00000110911	Transcript	ENST00000262051	protein_coding	-	11/16	-	-	-	-	-	-	-	-	-	-1	-	HGNC	10908
Hepcidin	chr12:51439858	chr12:51390252	0.904839	intron_variant	0	MODIFIER	SLC11A2	ENSG00000110911	Transcript	ENST00000262051	protein_coding	-	9/16	-	-	-	-	-	-	-	-	-	-1	-	HGNC	10908
Hepcidin	chr12:51439858	chr12:51401482	0.904813	intron_variant	0	MODIFIER	SLC11A2	ENSG00000110911	Transcript	ENST00000262051	protein_coding	-	3/16	-	-	-	-	-	-	-	-	-	-1	-	HGNC	10908
Hepcidin	chr12:51439858	chr12:51382232	0.904807	splice_polypyrimidine_tract_variant&intron_variant	0	LOW	SLC11A2	ENSG00000110911	Transcript	ENST00000262051	protein_coding	-	15/16	-	-	-	-	-	-	-	-	-	-1	-	HGNC	10908
Hepcidin	chr12:51439858	chr12:51384000	0.904803	intron_variant	0	MODIFIER	SLC11A2	ENSG00000110911	Transcript	ENST00000262051	protein_coding	-	15/16	-	-	-	-	-	-	-	-	-	-1	-	HGNC	10908
Hepcidin	chr12:51439858	chr12:51382606	0.904802	intron_variant	0	MODIFIER	SLC11A2	ENSG00000110911	Transcript	ENST00000262051	protein_coding	-	15/16	-	-	-	-	-	-	-	-	-	-1	-	HGNC	10908
Hepcidin	chr12:51439858	chr12:51409087	0.904779	intron_variant	0	MODIFIER	SLC11A2	ENSG00000110911	Transcript	ENST00000262051	protein_coding	-	1/16	-	-	-	-	-	-	-	-	-	-1	-	HGNC	10908
Hepcidin	chr12:51439858	chr12:51400084	0.904464	-	0	-	-	-	-	-	-	-	-	-	-	-	-	-	-	-	-	-	-	-	-	-
Hepcidin	chr12:51439858	chr12:51390957	0.904319	intron_variant	0	MODIFIER	SLC11A2	ENSG00000110911	Transcript	ENST00000262051	protein_coding	-	8/16	-	-	-	-	-	-	-	-	-	-1	-	HGNC	10908
Hepcidin	chr12:51439858	chr12:51399997	0.904319	intron_variant	0	MODIFIER	SLC11A2	ENSG00000110911	Transcript	ENST00000262051	protein_coding	-	3/16	-	-	-	-	-	-	-	-	-	-1	-	HGNC	10908
Hepcidin	chr12:51439858	chr12:51381077	0.904187	intron_variant	0	MODIFIER	SLC11A2	ENSG00000110911	Transcript	ENST00000262051	protein_coding	-	16/16	-	-	-	-	-	-	-	-	-	-1	-	HGNC	10908
Hepcidin	chr12:51439858	chr12:51379701	0.904121	-	0	-	-	-	-	-	-	-	-	-	-	-	-	-	-	-	-	-	-	-	-	-
Hepcidin	chr12:51439858	chr12:51411580	0.904077	intron_variant	0	MODIFIER	SLC11A2	ENSG00000110911	Transcript	ENST00000262051	protein_coding	-	1/16	-	-	-	-	-	-	-	-	-	-1	-	HGNC	10908
Hepcidin	chr12:51439858	chr12:51410303	0.903281	intron_variant	0	MODIFIER	SLC11A2	ENSG00000110911	Transcript	ENST00000262051	protein_coding	-	1/16	-	-	-	-	-	-	-	-	-	-1	-	HGNC	10908
Hepcidin	chr12:51439858	chr12:51386974	0.902884	-	0	-	-	-	-	-	-	-	-	-	-	-	-	-	-	-	-	-	-	-	-	-
Hepcidin	chr12:51439858	chr12:51426554	0.90214	upstream_gene_variant	0	MODIFIER	RNU6-1273P	ENSG00000199903	Transcript	ENST00000363033	snRNA	-	-	-	-	-	-	-	-	-	-	4728	1	-	HGNC	48236
Hepcidin	chr12:51439858	chr12:51402040	0.901242	-	0	-	-	-	-	-	-	-	-	-	-	-	-	-	-	-	-	-	-	-	-	-
Hepcidin	chr12:51439858	chr12:51402039	0.901242	intron_variant	0	MODIFIER	SLC11A2	ENSG00000110911	Transcript	ENST00000262051	protein_coding	-	3/16	-	-	-	-	-	-	-	-	-	-1	-	HGNC	10908
Hepcidin	chr12:51439858	chr12:51402033	0.900975	-	0	-	-	-	-	-	-	-	-	-	-	-	-	-	-	-	-	-	-	-	-	-
Hepcidin	chr12:51439858	chr12:51378408	0.900702	intron_variant	0	MODIFIER	SLC11A2	ENSG00000110911	Transcript	ENST00000262051	protein_coding	-	16/16	-	-	-	-	-	-	-	-	-	-1	-	HGNC	10908
Hepcidin	chr12:51439858	chr12:51401413	0.89989	intron_variant	0	MODIFIER	SLC11A2	ENSG00000110911	Transcript	ENST00000262051	protein_coding	-	3/16	-	-	-	-	-	-	-	-	-	-1	-	HGNC	10908
Hepcidin	chr12:51439858	chr12:51405409	0.898368	intron_variant	0	MODIFIER	SLC11A2	ENSG00000110911	Transcript	ENST00000262051	protein_coding	-	1/16	-	-	-	-	-	-	-	-	-	-1	-	HGNC	10908
Hepcidin	chr12:51439858	chr12:51405635	0.898145	intron_variant	0	MODIFIER	SLC11A2	ENSG00000110911	Transcript	ENST00000262051	protein_coding	-	1/16	-	-	-	-	-	-	-	-	-	-1	-	HGNC	10908
Hepcidin	chr12:51439858	chr12:51375819	0.891264	intron_variant	0	MODIFIER	SLC11A2	ENSG00000110911	Transcript	ENST00000262051	protein_coding	-	16/16	-	-	-	-	-	-	-	-	-	-1	-	HGNC	10908
Hepcidin	chr12:51439858	chr12:51374250	0.891045	3_prime_UTR_variant	0	MODIFIER	SLC11A2	ENSG00000110911	Transcript	ENST00000262051	protein_coding	17/17	-	-	-	3054	-	-	-	-	-	-	-1	-	HGNC	10908
Hepcidin	chr12:51439858	chr12:51426500	0.890859	upstream_gene_variant	0	MODIFIER	RNU6-1273P	ENSG00000199903	Transcript	ENST00000363033	snRNA	-	-	-	-	-	-	-	-	-	-	4782	1	-	HGNC	48236
Hepcidin	chr12:51439858	chr12:51442616	0.890814	intron_variant	0	MODIFIER	LETMD1	ENSG00000050426	Transcript	ENST00000262055	protein_coding	-	1/8	-	-	-	-	-	-	-	-	-	1	-	HGNC	24241
Hepcidin	chr12:51439858	chr12:51375066	0.889827	3_prime_UTR_variant	0	MODIFIER	SLC11A2	ENSG00000110911	Transcript	ENST00000262051	protein_coding	17/17	-	-	-	2238	-	-	-	-	-	-	-1	-	HGNC	10908
Hepcidin	chr12:51439858	chr12:51372141	0.888905	downstream_gene_variant	0	MODIFIER	SLC11A2	ENSG00000110911	Transcript	ENST00000262051	protein_coding	-	-	-	-	-	-	-	-	-	-	1177	-1	-	HGNC	10908
Hepcidin	chr12:51439858	chr12:51365312	0.88863	downstream_gene_variant	0	MODIFIER	HIGD1C	ENSG00000214511	Transcript	ENST00000398455	protein_coding	-	-	-	-	-	-	-	-	-	-	1023	1	-	HGNC	28044
Hepcidin	chr12:51439858	chr12:51366560	0.888462	downstream_gene_variant	0	MODIFIER	HIGD1C	ENSG00000214511	Transcript	ENST00000398455	protein_coding	-	-	-	-	-	-	-	-	-	-	2271	1	-	HGNC	28044
Hepcidin	chr12:51439858	chr12:51366479	0.888247	downstream_gene_variant	0	MODIFIER	HIGD1C	ENSG00000214511	Transcript	ENST00000398455	protein_coding	-	-	-	-	-	-	-	-	-	-	2190	1	-	HGNC	28044
Hepcidin	chr12:51439858	chr12:51360880	0.887657	intron_variant	0	MODIFIER	HIGD1C	ENSG00000214511	Transcript	ENST00000398455	protein_coding	-	2/2	-	-	-	-	-	-	-	-	-	1	-	HGNC	28044
Hepcidin	chr12:51439858	chr12:51362616	0.887552	intron_variant	0	MODIFIER	HIGD1C	ENSG00000214511	Transcript	ENST00000398455	protein_coding	-	2/2	-	-	-	-	-	-	-	-	-	1	-	HGNC	28044
Hepcidin	chr12:51439858	chr12:51370725	0.886821	downstream_gene_variant	0	MODIFIER	SLC11A2	ENSG00000110911	Transcript	ENST00000262051	protein_coding	-	-	-	-	-	-	-	-	-	-	2593	-1	-	HGNC	10908
Hepcidin	chr12:51439858	chr12:51356507	0.88673	intron_variant	0	MODIFIER	HIGD1C	ENSG00000214511	Transcript	ENST00000398455	protein_coding	-	2/2	-	-	-	-	-	-	-	-	-	1	-	HGNC	28044
Hepcidin	chr12:51439858	chr12:51459900	0.885647	intron_variant	0	MODIFIER	CSRNP2	ENSG00000110925	Transcript	ENST00000228515	protein_coding	-	4/4	-	-	-	-	-	-	-	-	-	-1	-	HGNC	16006
Hepcidin	chr12:51439858	chr12:51365047	0.885185	downstream_gene_variant	0	MODIFIER	HIGD1C	ENSG00000214511	Transcript	ENST00000398455	protein_coding	-	-	-	-	-	-	-	-	-	-	758	1	-	HGNC	28044
Hepcidin	chr12:51439858	chr12:51368840	0.884873	downstream_gene_variant	0	MODIFIER	SLC11A2	ENSG00000110911	Transcript	ENST00000262051	protein_coding	-	-	-	-	-	-	-	-	-	-	4478	-1	-	HGNC	10908
Hepcidin	chr12:51439858	chr12:51361463	0.884762	intron_variant	0	MODIFIER	HIGD1C	ENSG00000214511	Transcript	ENST00000398455	protein_coding	-	2/2	-	-	-	-	-	-	-	-	-	1	-	HGNC	28044
Hepcidin	chr12:51439858	chr12:51353741	0.884037	intron_variant	0	MODIFIER	HIGD1C	ENSG00000214511	Transcript	ENST00000398455	protein_coding	-	1/2	-	-	-	-	-	-	-	-	-	1	-	HGNC	28044
Hepcidin	chr12:51439858	chr12:51429130	0.883771	upstream_gene_variant	0	MODIFIER	RNU6-1273P	ENSG00000199903	Transcript	ENST00000363033	snRNA	-	-	-	-	-	-	-	-	-	-	2152	1	-	HGNC	48236
Hepcidin	chr12:51439858	chr12:51363414	0.883707	intron_variant	0	MODIFIER	HIGD1C	ENSG00000214511	Transcript	ENST00000398455	protein_coding	-	2/2	-	-	-	-	-	-	-	-	-	1	-	HGNC	28044
Hepcidin	chr12:51439858	chr12:51355171	0.88297	intron_variant	0	MODIFIER	HIGD1C	ENSG00000214511	Transcript	ENST00000398455	protein_coding	-	2/2	-	-	-	-	-	-	-	-	-	1	-	HGNC	28044
Hepcidin	chr12:51439858	chr12:51352133	0.882838	intron_variant	0	MODIFIER	HIGD1C	ENSG00000214511	Transcript	ENST00000398455	protein_coding	-	1/2	-	-	-	-	-	-	-	-	-	1	-	HGNC	28044
Hepcidin	chr12:51439858	chr12:51353122	0.882676	intron_variant	0	MODIFIER	HIGD1C	ENSG00000214511	Transcript	ENST00000398455	protein_coding	-	1/2	-	-	-	-	-	-	-	-	-	1	-	HGNC	28044
Hepcidin	chr12:51439858	chr12:51458558	0.882419	intron_variant	0	MODIFIER	CSRNP2	ENSG00000110925	Transcript	ENST00000228515	protein_coding	-	4/4	-	-	-	-	-	-	-	-	-	-1	-	HGNC	16006
Hepcidin	chr12:51439858	chr12:51363385	0.879948	intron_variant	0	MODIFIER	HIGD1C	ENSG00000214511	Transcript	ENST00000398455	protein_coding	-	2/2	-	-	-	-	-	-	-	-	-	1	-	HGNC	28044
Hepcidin	chr12:51439858	chr12:51360896	0.87838	intron_variant	0	MODIFIER	HIGD1C	ENSG00000214511	Transcript	ENST00000398455	protein_coding	-	2/2	-	-	-	-	-	-	-	-	-	1	-	HGNC	28044
Hepcidin	chr12:51439858	chr12:51487751	0.875069	3_prime_UTR_variant	0	MODIFIER	TFCP2	ENSG00000135457	Transcript	ENST00000257915	protein_coding	15/15	-	-	-	3241	-	-	-	-	-	-	-1	-	HGNC	11748
Hepcidin	chr12:51439858	chr12:51487414	0.874966	downstream_gene_variant	0	MODIFIER	TFCP2	ENSG00000135457	Transcript	ENST00000257915	protein_coding	-	-	-	-	-	-	-	-	-	-	32	-1	-	HGNC	11748
Hepcidin	chr12:51439858	chr12:51349426	0.872979	intron_variant	0	MODIFIER	HIGD1C	ENSG00000214511	Transcript	ENST00000398455	protein_coding	-	1/2	-	-	-	-	-	-	-	-	-	1	-	HGNC	28044
Hepcidin	chr12:51439858	chr12:51480031	0.870701	upstream_gene_variant	0	MODIFIER	CSRNP2	ENSG00000110925	Transcript	ENST00000228515	protein_coding	-	-	-	-	-	-	-	-	-	-	2698	-1	-	HGNC	16006
Hepcidin	chr12:51439858	chr12:51497573	0.869695	intron_variant	0	MODIFIER	TFCP2	ENSG00000135457	Transcript	ENST00000257915	protein_coding	-	9/14	-	-	-	-	-	-	-	-	-	-1	-	HGNC	11748
Hepcidin	chr12:51439858	chr12:51457234	0.86877	3_prime_UTR_variant	0	MODIFIER	CSRNP2	ENSG00000110925	Transcript	ENST00000228515	protein_coding	5/5	-	-	-	2225	-	-	-	-	-	-	-1	-	HGNC	16006
Hepcidin	chr12:51439858	chr12:51494673	0.868576	intron_variant	0	MODIFIER	TFCP2	ENSG00000135457	Transcript	ENST00000257915	protein_coding	-	11/14	-	-	-	-	-	-	-	-	-	-1	-	HGNC	11748
Hepcidin	chr12:51439858	chr12:51341331	0.868229	downstream_gene_variant	0	MODIFIER	RP11-407N8.4	ENSG00000271596	Transcript	ENST00000603244	processed_pseudogene	-	-	-	-	-	-	-	-	-	-	1569	-1	-	Clone_based_vega_gene	-
Hepcidin	chr12:51439858	chr12:51344673	0.867827	upstream_gene_variant	0	MODIFIER	HIGD1C	ENSG00000214511	Transcript	ENST00000398455	protein_coding	-	-	-	-	-	-	-	-	-	-	3032	1	-	HGNC	28044
Hepcidin	chr12:51439858	chr12:51344771	0.867251	-	0	-	-	-	-	-	-	-	-	-	-	-	-	-	-	-	-	-	-	-	-	-
Hepcidin	chr12:51439858	chr12:51489546	0.867179	intron_variant	0	MODIFIER	TFCP2	ENSG00000135457	Transcript	ENST00000257915	protein_coding	-	14/14	-	-	-	-	-	-	-	-	-	-1	-	HGNC	11748
Hepcidin	chr12:51439858	chr12:51333090	0.865858	downstream_gene_variant	0	MODIFIER	Y_RNA	ENSG00000199740	Transcript	ENST00000362870	misc_RNA	-	-	-	-	-	-	-	-	-	-	620	-1	-	RFAM	-
Hepcidin	chr12:51439858	chr12:51328163	0.863985	downstream_gene_variant	0	MODIFIER	METTL7A	ENSG00000185432	Transcript	ENST00000332160	protein_coding	-	-	-	-	-	-	-	-	-	-	1863	1	-	HGNC	24550
Hepcidin	chr12:51439858	chr12:51333997	0.86381	upstream_gene_variant	0	MODIFIER	Y_RNA	ENSG00000199740	Transcript	ENST00000362870	misc_RNA	-	-	-	-	-	-	-	-	-	-	188	-1	-	RFAM	-
Hepcidin	chr12:51439858	chr12:51334584	0.860319	upstream_gene_variant	0	MODIFIER	Y_RNA	ENSG00000199740	Transcript	ENST00000362870	misc_RNA	-	-	-	-	-	-	-	-	-	-	775	-1	-	RFAM	-
Hepcidin	chr12:51439858	chr12:51325429	0.854153	3_prime_UTR_variant	0	MODIFIER	METTL7A	ENSG00000185432	Transcript	ENST00000332160	protein_coding	2/2	-	-	-	2519	-	-	-	-	-	-	1	-	HGNC	24550
Hepcidin	chr12:51439858	chr12:51325298	0.808855	3_prime_UTR_variant	0	MODIFIER	METTL7A	ENSG00000185432	Transcript	ENST00000332160	protein_coding	2/2	-	-	-	2388	-	-	-	-	-	-	1	-	HGNC	24550
Hepcidin	chr12:57735045	chr12:57735045	1	intron_variant	1	MODIFIER	R3HDM2	ENSG00000179912	Transcript	ENST00000347140	protein_coding	-	2/23	-	-	-	-	-	-	-	-	-	-1	-	HGNC	29167
Hepcidin	chr12:57735045	chr12:57738600	0.990228	intron_variant	0	MODIFIER	R3HDM2	ENSG00000179912	Transcript	ENST00000347140	protein_coding	-	2/23	-	-	-	-	-	-	-	-	-	-1	-	HGNC	29167
Hepcidin	chr12:57735045	chr12:57725197	0.990123	intron_variant	0	MODIFIER	R3HDM2	ENSG00000179912	Transcript	ENST00000347140	protein_coding	-	2/23	-	-	-	-	-	-	-	-	-	-1	-	HGNC	29167
Hepcidin	chr12:57735045	chr12:57751854	0.988952	intron_variant	0	MODIFIER	R3HDM2	ENSG00000179912	Transcript	ENST00000347140	protein_coding	-	2/23	-	-	-	-	-	-	-	-	-	-1	-	HGNC	29167
Hepcidin	chr12:57735045	chr12:57756005	0.988868	intron_variant	0	MODIFIER	R3HDM2	ENSG00000179912	Transcript	ENST00000347140	protein_coding	-	2/23	-	-	-	-	-	-	-	-	-	-1	-	HGNC	29167
Hepcidin	chr12:57735045	chr12:57770098	0.986994	intron_variant	0	MODIFIER	R3HDM2	ENSG00000179912	Transcript	ENST00000347140	protein_coding	-	2/23	-	-	-	-	-	-	-	-	-	-1	-	HGNC	29167
Hepcidin	chr12:57735045	chr12:57792580	0.986388	intron_variant	0	MODIFIER	R3HDM2	ENSG00000179912	Transcript	ENST00000347140	protein_coding	-	1/23	-	-	-	-	-	-	-	-	-	-1	-	HGNC	29167
Hepcidin	chr12:57735045	chr12:57809456	0.984823	intron_variant	0	MODIFIER	R3HDM2	ENSG00000179912	Transcript	ENST00000347140	protein_coding	-	1/23	-	-	-	-	-	-	-	-	-	-1	-	HGNC	29167
Hepcidin	chr12:57735045	chr12:57753548	0.984258	-	0	-	-	-	-	-	-	-	-	-	-	-	-	-	-	-	-	-	-	-	-	-
Hepcidin	chr12:57735045	chr12:57766392	0.984136	intron_variant	0	MODIFIER	R3HDM2	ENSG00000179912	Transcript	ENST00000347140	protein_coding	-	2/23	-	-	-	-	-	-	-	-	-	-1	-	HGNC	29167
Hepcidin	chr12:57735045	chr12:57781893	0.983906	intron_variant	0	MODIFIER	R3HDM2	ENSG00000179912	Transcript	ENST00000347140	protein_coding	-	2/23	-	-	-	-	-	-	-	-	-	-1	-	HGNC	29167
Hepcidin	chr12:57735045	chr12:57789359	0.983138	intron_variant	0	MODIFIER	R3HDM2	ENSG00000179912	Transcript	ENST00000347140	protein_coding	-	2/23	-	-	-	-	-	-	-	-	-	-1	-	HGNC	29167
Hepcidin	chr12:57735045	chr12:57728776	0.981334	intron_variant	0	MODIFIER	R3HDM2	ENSG00000179912	Transcript	ENST00000347140	protein_coding	-	2/23	-	-	-	-	-	-	-	-	-	-1	-	HGNC	29167
Hepcidin	chr12:57735045	chr12:57701103	0.980601	-	0	-	-	-	-	-	-	-	-	-	-	-	-	-	-	-	-	-	-	-	-	-
Hepcidin	chr12:57735045	chr12:57696677	0.980361	intron_variant	0	MODIFIER	R3HDM2	ENSG00000179912	Transcript	ENST00000347140	protein_coding	-	4/23	-	-	-	-	-	-	-	-	-	-1	-	HGNC	29167
Hepcidin	chr12:57735045	chr12:57692470	0.979973	intron_variant	0	MODIFIER	R3HDM2	ENSG00000179912	Transcript	ENST00000347140	protein_coding	-	6/23	-	-	-	-	-	-	-	-	-	-1	-	HGNC	29167
Hepcidin	chr12:57735045	chr12:57679414	0.979288	intron_variant	0	MODIFIER	R3HDM2	ENSG00000179912	Transcript	ENST00000347140	protein_coding	-	12/23	-	-	-	-	-	-	-	-	-	-1	-	HGNC	29167
Hepcidin	chr12:57735045	chr12:57823585	0.974709	upstream_gene_variant	0	MODIFIER	INHBC	ENSG00000175189	Transcript	ENST00000309668	protein_coding	-	-	-	-	-	-	-	-	-	-	4958	1	-	HGNC	6068
Hepcidin	chr12:57735045	chr12:57839173	0.97337	intron_variant	0	MODIFIER	INHBC	ENSG00000175189	Transcript	ENST00000309668	protein_coding	-	1/1	-	-	-	-	-	-	-	-	-	1	-	HGNC	6068
Hepcidin	chr12:57735045	chr12:57844049	0.971805	3_prime_UTR_variant	0	MODIFIER	INHBC	ENSG00000175189	Transcript	ENST00000309668	protein_coding	2/2	-	-	-	1430	-	-	-	-	-	-	1	-	HGNC	6068
Hepcidin	chr12:57735045	chr12:57826982	0.97167	upstream_gene_variant	0	MODIFIER	INHBC	ENSG00000175189	Transcript	ENST00000309668	protein_coding	-	-	-	-	-	-	-	-	-	-	1561	1	-	HGNC	6068
Hepcidin	chr12:57735045	chr12:57843711	0.971641	missense_variant	0	MODERATE	INHBC	ENSG00000175189	Transcript	ENST00000309668	protein_coding	2/2	-	-	-	1092	965	322	R/Q	cGg/cAg	-	-	1	-	HGNC	6068
Hepcidin	chr12:57735045	chr12:57807114	0.960411	intron_variant	0	MODIFIER	R3HDM2	ENSG00000179912	Transcript	ENST00000347140	protein_coding	-	1/23	-	-	-	-	-	-	-	-	-	-1	-	HGNC	29167
Hepcidin	chr12:57735045	chr12:57801037	0.957911	-	0	-	-	-	-	-	-	-	-	-	-	-	-	-	-	-	-	-	-	-	-	-
Hepcidin	chr12:57735045	chr12:57791833	0.953928	intron_variant	0	MODIFIER	R3HDM2	ENSG00000179912	Transcript	ENST00000347140	protein_coding	-	1/23	-	-	-	-	-	-	-	-	-	-1	-	HGNC	29167
Hepcidin	chr12:57735045	chr12:57776069	0.951837	intron_variant	0	MODIFIER	R3HDM2	ENSG00000179912	Transcript	ENST00000347140	protein_coding	-	2/23	-	-	-	-	-	-	-	-	-	-1	-	HGNC	29167
Hepcidin	chr12:57735045	chr12:57752708	0.951144	intron_variant	0	MODIFIER	R3HDM2	ENSG00000179912	Transcript	ENST00000347140	protein_coding	-	2/23	-	-	-	-	-	-	-	-	-	-1	-	HGNC	29167
Hepcidin	chr12:57735045	chr12:57714803	0.913388	intron_variant	0	MODIFIER	R3HDM2	ENSG00000179912	Transcript	ENST00000347140	protein_coding	-	2/23	-	-	-	-	-	-	-	-	-	-1	-	HGNC	29167
Hepcidin	chr12:57735045	chr12:57815675	0.909639	intron_variant	0	MODIFIER	R3HDM2	ENSG00000179912	Transcript	ENST00000347140	protein_coding	-	1/23	-	-	-	-	-	-	-	-	-	-1	-	HGNC	29167
Hepcidin	chr12:57735045	chr12:57771153	0.909556	intron_variant	0	MODIFIER	R3HDM2	ENSG00000179912	Transcript	ENST00000347140	protein_coding	-	2/23	-	-	-	-	-	-	-	-	-	-1	-	HGNC	29167
Hepcidin	chr12:57735045	chr12:57780936	0.908452	intron_variant	0	MODIFIER	R3HDM2	ENSG00000179912	Transcript	ENST00000347140	protein_coding	-	2/23	-	-	-	-	-	-	-	-	-	-1	-	HGNC	29167
Hepcidin	chr14:34410892	chr14:34410892	1	intron_variant	1	MODIFIER	EGLN3	ENSG00000129521	Transcript	ENST00000250457	protein_coding	-	1/4	-	-	-	-	-	-	-	-	-	-1	-	HGNC	14661
Hepcidin	chr14:34410892	chr14:34408541	0.992573	intron_variant	0	MODIFIER	EGLN3	ENSG00000129521	Transcript	ENST00000250457	protein_coding	-	1/4	-	-	-	-	-	-	-	-	-	-1	-	HGNC	14661
Hepcidin	chr14:34410892	chr14:34409259	0.991558	intron_variant	0	MODIFIER	EGLN3	ENSG00000129521	Transcript	ENST00000250457	protein_coding	-	1/4	-	-	-	-	-	-	-	-	-	-1	-	HGNC	14661
Hepcidin	chr14:34410892	chr14:34411365	0.970346	intron_variant	0	MODIFIER	EGLN3	ENSG00000129521	Transcript	ENST00000250457	protein_coding	-	1/4	-	-	-	-	-	-	-	-	-	-1	-	HGNC	14661
Hepcidin	chr14:34410892	chr14:34408083	0.970118	intron_variant	0	MODIFIER	EGLN3	ENSG00000129521	Transcript	ENST00000250457	protein_coding	-	1/4	-	-	-	-	-	-	-	-	-	-1	-	HGNC	14661
Hepcidin	chr14:34410892	chr14:34416087	0.958022	intron_variant	0	MODIFIER	EGLN3	ENSG00000129521	Transcript	ENST00000250457	protein_coding	-	1/4	-	-	-	-	-	-	-	-	-	-1	-	HGNC	14661
Hepcidin	chr14:34410892	chr14:34414722	0.957668	intron_variant	0	MODIFIER	EGLN3	ENSG00000129521	Transcript	ENST00000250457	protein_coding	-	1/4	-	-	-	-	-	-	-	-	-	-1	-	HGNC	14661
Hepcidin	chr14:34410892	chr14:34412882	0.957194	intron_variant	0	MODIFIER	EGLN3	ENSG00000129521	Transcript	ENST00000250457	protein_coding	-	1/4	-	-	-	-	-	-	-	-	-	-1	-	HGNC	14661
Hepcidin	chr14:34410892	chr14:34415447	0.945123	intron_variant	0	MODIFIER	EGLN3	ENSG00000129521	Transcript	ENST00000250457	protein_coding	-	1/4	-	-	-	-	-	-	-	-	-	-1	-	HGNC	14661
Hepcidin	chr14:34410892	chr14:34415884	0.944854	intron_variant	0	MODIFIER	EGLN3	ENSG00000129521	Transcript	ENST00000250457	protein_coding	-	1/4	-	-	-	-	-	-	-	-	-	-1	-	HGNC	14661
Hepcidin	chr14:34410892	chr14:34415438	0.930882	intron_variant	0	MODIFIER	EGLN3	ENSG00000129521	Transcript	ENST00000250457	protein_coding	-	1/4	-	-	-	-	-	-	-	-	-	-1	-	HGNC	14661
Hepcidin	chr14:34410892	chr14:34421525	0.875875	upstream_gene_variant	0	MODIFIER	EGLN3	ENSG00000129521	Transcript	ENST00000250457	protein_coding	-	-	-	-	-	-	-	-	-	-	1238	-1	-	HGNC	14661
Hepcidin	chr14:34410892	chr14:34422683	0.85382	upstream_gene_variant	0	MODIFIER	EGLN3	ENSG00000129521	Transcript	ENST00000250457	protein_coding	-	-	-	-	-	-	-	-	-	-	2396	-1	-	HGNC	14661
Hepcidin	chr14:34410892	chr14:34408420	0.841142	intron_variant	0	MODIFIER	EGLN3	ENSG00000129521	Transcript	ENST00000250457	protein_coding	-	1/4	-	-	-	-	-	-	-	-	-	-1	-	HGNC	14661
Hepcidin	chr15:45274530	chr15:45274530	1	downstream_gene_variant	1	MODIFIER	C15orf43	ENSG00000167014	Transcript	ENST00000340827	protein_coding	-	-	-	-	-	-	-	-	-	-	3103	1	-	HGNC	28520
Hepcidin	chr15:45274530	chr15:45274533	0.858484	downstream_gene_variant	0	MODIFIER	C15orf43	ENSG00000167014	Transcript	ENST00000340827	protein_coding	-	-	-	-	-	-	-	-	-	-	3106	1	-	HGNC	28520
Hepcidin	chr15:45319959	chr15:45319959	1	intron_variant	1	MODIFIER	SORD	ENSG00000140263	Transcript	ENST00000267814	protein_coding	-	1/8	-	-	-	-	-	-	-	-	-	1	-	HGNC	11184
Hepcidin	chr15:45320493	chr15:45320493	1	intron_variant	1	MODIFIER	SORD	ENSG00000140263	Transcript	ENST00000267814	protein_coding	-	1/8	-	-	-	-	-	-	-	-	-	1	-	HGNC	11184
Hepcidin	chr15:45320493	chr15:45320498	0.986694	intron_variant	0	MODIFIER	SORD	ENSG00000140263	Transcript	ENST00000267814	protein_coding	-	1/8	-	-	-	-	-	-	-	-	-	1	-	HGNC	11184
Hepcidin	chr15:45320493	chr15:45320481	0.967815	intron_variant	0	MODIFIER	SORD	ENSG00000140263	Transcript	ENST00000267814	protein_coding	-	1/8	-	-	-	-	-	-	-	-	-	1	-	HGNC	11184
Hepcidin	chr15:45320493	chr15:45320474	0.925654	intron_variant	0	MODIFIER	SORD	ENSG00000140263	Transcript	ENST00000267814	protein_coding	-	1/8	-	-	-	-	-	-	-	-	-	1	-	HGNC	11184
Hepcidin	chr15:45320493	chr15:45321008	0.852125	intron_variant	0	MODIFIER	SORD	ENSG00000140263	Transcript	ENST00000267814	protein_coding	-	1/8	-	-	-	-	-	-	-	-	-	1	-	HGNC	11184
Hepcidin	chr15:45320493	chr15:45322224	0.844875	intron_variant	0	MODIFIER	SORD	ENSG00000140263	Transcript	ENST00000267814	protein_coding	-	1/8	-	-	-	-	-	-	-	-	-	1	-	HGNC	11184
Hepcidin	chr15:45320493	chr15:45320934	0.837637	intron_variant	0	MODIFIER	SORD	ENSG00000140263	Transcript	ENST00000267814	protein_coding	-	1/8	-	-	-	-	-	-	-	-	-	1	-	HGNC	11184
Hepcidin	chr15:45320493	chr15:45326134	0.805457	intron_variant	0	MODIFIER	SORD	ENSG00000140263	Transcript	ENST00000267814	protein_coding	-	1/8	-	-	-	-	-	-	-	-	-	1	-	HGNC	11184
Hepcidin	chr15:45387550	chr15:45387550	1	intron_variant	0	MODIFIER	DUOX2	ENSG00000140279	Transcript	ENST00000389039	protein_coding	-	31/33	-	-	-	-	-	-	-	-	-	-1	-	HGNC	13273
Hepcidin	chr15:45387550	chr15:45388382	0.991781	intron_variant	0	MODIFIER	DUOX2	ENSG00000140279	Transcript	ENST00000389039	protein_coding	-	29/33	-	-	-	-	-	-	-	-	-	-1	-	HGNC	13273
Hepcidin	chr15:45387550	chr15:45385916	0.944861	3_prime_UTR_variant	0	MODIFIER	DUOX2	ENSG00000140279	Transcript	ENST00000389039	protein_coding	34/34	-	-	-	5465	-	-	-	-	-	-	-1	-	HGNC	13273
Hepcidin	chr15:45387550	chr15:45386656	0.937421	intron_variant	0	MODIFIER	DUOX2	ENSG00000140279	Transcript	ENST00000389039	protein_coding	-	33/33	-	-	-	-	-	-	-	-	-	-1	-	HGNC	13273
Hepcidin	chr15:45387550	chr15:45385626	0.930865	3_prime_UTR_variant	0	MODIFIER	DUOX2	ENSG00000140279	Transcript	ENST00000389039	protein_coding	34/34	-	-	-	5755	-	-	-	-	-	-	-1	-	HGNC	13273
Hepcidin	chr15:45387550	chr15:45378095	0.928325	intergenic_variant	0	MODIFIER	-	-	-	-	-	-	-	-	-	-	-	-	-	-	-	-	-	-	-	-
Hepcidin	chr15:45387550	chr15:45385895	0.92059	3_prime_UTR_variant	0	MODIFIER	DUOX2	ENSG00000140279	Transcript	ENST00000389039	protein_coding	34/34	-	-	-	5486	-	-	-	-	-	-	-1	-	HGNC	13273
Hepcidin	chr15:45387550	chr15:45386806	0.916516	synonymous_variant	0	LOW	DUOX2	ENSG00000140279	Transcript	ENST00000389039	protein_coding	33/34	-	-	-	4865	4479	1493	P	ccC/ccG	-	-	-1	-	HGNC	13273
Hepcidin	chr15:45387550	chr15:45392075	0.911218	missense_variant	1	MODERATE	DUOX2	ENSG00000140279	Transcript	ENST00000389039	protein_coding	25/34	-	-	-	3586	3200	1067	L/S	tTg/tCg	-	-	-1	-	HGNC	13273
Hepcidin	chr15:45387550	chr15:45376715	0.908047	intergenic_variant	0	MODIFIER	-	-	-	-	-	-	-	-	-	-	-	-	-	-	-	-	-	-	-	-
Hepcidin	chr15:45387550	chr15:45397566	0.87093	intron_variant	0	MODIFIER	DUOX2	ENSG00000140279	Transcript	ENST00000389039	protein_coding	-	18/33	-	-	-	-	-	-	-	-	-	-1	-	HGNC	13273
Hepcidin	chr15:45387550	chr15:45391455	0.869607	intron_variant	0	MODIFIER	DUOX2	ENSG00000140279	Transcript	ENST00000389039	protein_coding	-	26/33	-	-	-	-	-	-	-	-	-	-1	-	HGNC	13273
Hepcidin	chr15:45387550	chr15:45394467	0.868105	intron_variant	0	MODIFIER	DUOX2	ENSG00000140279	Transcript	ENST00000389039	protein_coding	-	20/33	-	-	-	-	-	-	-	-	-	-1	-	HGNC	13273
Hepcidin	chr15:45387550	chr15:45393667	0.860472	intron_variant	0	MODIFIER	DUOX2	ENSG00000140279	Transcript	ENST00000389039	protein_coding	-	21/33	-	-	-	-	-	-	-	-	-	-1	-	HGNC	13273
Hepcidin	chr15:45387550	chr15:45399467	0.832218	intron_variant	0	MODIFIER	DUOX2	ENSG00000140279	Transcript	ENST00000389039	protein_coding	-	14/33	-	-	-	-	-	-	-	-	-	-1	-	HGNC	13273
Hepcidin	chr15:45387550	chr15:45397831	0.832096	intron_variant	0	MODIFIER	DUOX2	ENSG00000140279	Transcript	ENST00000389039	protein_coding	-	18/33	-	-	-	-	-	-	-	-	-	-1	-	HGNC	13273
Hepcidin	chr15:45387550	chr15:45398438	0.831804	missense_variant	0	MODERATE	DUOX2	ENSG00000140279	Transcript	ENST00000389039	protein_coding	17/34	-	-	-	2419	2033	678	H/R	cAt/cGt	-	-	-1	-	HGNC	13273
Hepcidin	chr15:45387550	chr15:45398965	0.829184	intron_variant	0	MODIFIER	DUOX2	ENSG00000140279	Transcript	ENST00000389039	protein_coding	-	15/33	-	-	-	-	-	-	-	-	-	-1	-	HGNC	13273
Hepcidin	chr15:45387550	chr15:45401636	0.82496	upstream_gene_variant	0	MODIFIER	DUOXA2	ENSG00000140274	Transcript	ENST00000323030	protein_coding	-	-	-	-	-	-	-	-	-	-	4883	1	-	HGNC	32698
Hepcidin	chr15:45387550	chr15:45395584	0.819288	intron_variant	0	MODIFIER	DUOX2	ENSG00000140279	Transcript	ENST00000389039	protein_coding	-	20/33	-	-	-	-	-	-	-	-	-	-1	-	HGNC	13273
Hepcidin	chr15:45387550	chr15:45398231	0.818737	intron_variant	0	MODIFIER	DUOX2	ENSG00000140279	Transcript	ENST00000389039	protein_coding	-	17/33	-	-	-	-	-	-	-	-	-	-1	-	HGNC	13273
Hepcidin	chr15:45387550	chr15:45394921	0.817233	intron_variant	0	MODIFIER	DUOX2	ENSG00000140279	Transcript	ENST00000389039	protein_coding	-	20/33	-	-	-	-	-	-	-	-	-	-1	-	HGNC	13273
Hepcidin	chr15:45387550	chr15:45397889	0.813007	synonymous_variant	0	LOW	DUOX2	ENSG00000140279	Transcript	ENST00000389039	protein_coding	18/34	-	-	-	2672	2286	762	Q	caG/caA	-	-	-1	-	HGNC	13273
Hepcidin	chr15:45387550	chr15:45398314	0.812247	intron_variant	0	MODIFIER	DUOX2	ENSG00000140279	Transcript	ENST00000389039	protein_coding	-	17/33	-	-	-	-	-	-	-	-	-	-1	-	HGNC	13273
Hepcidin	chr16:353122	chr16:353122	1	intron_variant	1	MODIFIER	AXIN1	ENSG00000103126	Transcript	ENST00000262320	protein_coding	-	5/10	-	-	-	-	-	-	-	-	-	-1	-	HGNC	903
Hepcidin	chr17:56436109	chr17:56436109	1	missense_variant	1	MODERATE	RNF43	ENSG00000108375	Transcript	ENST00000407977	protein_coding	9/10	-	-	-	1749	1028	343	R/H	cGc/cAc	-	-	-1	-	HGNC	18505
Hepcidin	chr19:35775902	chr19:35775902	1	missense_variant	1	MODERATE	HAMP	ENSG00000105697	Transcript	ENST00000222304	protein_coding	3/3	-	-	-	444	212	71	G/D	gGc/gAc	-	-	1	-	HGNC	15598
Hepcidin	chr19:49207255	chr19:49207255	1	3_prime_UTR_variant	0	MODIFIER	FUT2	ENSG00000176920	Transcript	ENST00000391876	protein_coding	2/3	-	-	-	1149	-	-	-	-	-	-	1	-	HGNC	4013
Hepcidin	chr19:49207255	chr19:49207257	0.994883	3_prime_UTR_variant	0	MODIFIER	FUT2	ENSG00000176920	Transcript	ENST00000391876	protein_coding	2/3	-	-	-	1151	-	-	-	-	-	-	1	-	HGNC	4013
Hepcidin	chr19:49207255	chr19:49207206	0.99117	synonymous_variant	0	LOW	FUT2	ENSG00000176920	Transcript	ENST00000391876	protein_coding	2/3	-	-	-	1100	993	331	T	acA/acG	-	-	1	-	HGNC	4013
Hepcidin	chr19:49207255	chr19:49206985	0.987926	missense_variant	1	MODERATE	FUT2	ENSG00000176920	Transcript	ENST00000391876	protein_coding	2/3	-	-	-	879	772	258	G/S	Ggt/Agt	-	-	1	-	HGNC	4013
Hepcidin	chr19:49207255	chr19:49207792	0.980249	intron_variant	0	MODIFIER	FUT2	ENSG00000176920	Transcript	ENST00000391876	protein_coding	-	2/2	-	-	-	-	-	-	-	-	-	1	-	HGNC	4013
Hepcidin	chr19:49207255	chr19:49208978	0.978685	downstream_gene_variant	0	MODIFIER	FUT2	ENSG00000176920	Transcript	ENST00000391876	protein_coding	-	-	-	-	-	-	-	-	-	-	69	1	-	HGNC	4013
Hepcidin	chr19:49207255	chr19:49207651	0.977982	intron_variant	0	MODIFIER	FUT2	ENSG00000176920	Transcript	ENST00000391876	protein_coding	-	2/2	-	-	-	-	-	-	-	-	-	1	-	HGNC	4013
Hepcidin	chr19:49207255	chr19:49209226	0.977749	downstream_gene_variant	0	MODIFIER	FUT2	ENSG00000176920	Transcript	ENST00000391876	protein_coding	-	-	-	-	-	-	-	-	-	-	317	1	-	HGNC	4013
Hepcidin	chr19:49207255	chr19:49207554	0.97771	intron_variant	0	MODIFIER	FUT2	ENSG00000176920	Transcript	ENST00000391876	protein_coding	-	2/2	-	-	-	-	-	-	-	-	-	1	-	HGNC	4013
Hepcidin	chr19:49207255	chr19:49207718	0.976189	intron_variant	0	MODIFIER	FUT2	ENSG00000176920	Transcript	ENST00000391876	protein_coding	-	2/2	-	-	-	-	-	-	-	-	-	1	-	HGNC	4013
Hepcidin	chr19:49207255	chr19:49209010	0.976182	downstream_gene_variant	0	MODIFIER	FUT2	ENSG00000176920	Transcript	ENST00000391876	protein_coding	-	-	-	-	-	-	-	-	-	-	101	1	-	HGNC	4013
Hepcidin	chr19:49207255	chr19:49208629	0.975919	splice_region_variant&3_prime_UTR_variant	0	LOW	FUT2	ENSG00000176920	Transcript	ENST00000391876	protein_coding	3/3	-	-	-	1188	-	-	-	-	-	-	1	-	HGNC	4013
Hepcidin	chr19:49207255	chr19:49208865	0.975913	3_prime_UTR_variant	0	MODIFIER	FUT2	ENSG00000176920	Transcript	ENST00000391876	protein_coding	3/3	-	-	-	1424	-	-	-	-	-	-	1	-	HGNC	4013
Hepcidin	chr19:49207255	chr19:49208344	0.975153	-	0	-	-	-	-	-	-	-	-	-	-	-	-	-	-	-	-	-	-	-	-	-
Hepcidin	chr19:49207255	chr19:49208501	0.974647	intron_variant	0	MODIFIER	FUT2	ENSG00000176920	Transcript	ENST00000391876	protein_coding	-	2/2	-	-	-	-	-	-	-	-	-	1	-	HGNC	4013
Hepcidin	chr19:49207255	chr19:49209543	0.971647	-	0	-	-	-	-	-	-	-	-	-	-	-	-	-	-	-	-	-	-	-	-	-
Hepcidin	chr19:49207255	chr19:49208543	0.971565	intron_variant	0	MODIFIER	FUT2	ENSG00000176920	Transcript	ENST00000391876	protein_coding	-	2/2	-	-	-	-	-	-	-	-	-	1	-	HGNC	4013
Hepcidin	chr19:49207255	chr19:49208564	0.971389	intron_variant	0	MODIFIER	FUT2	ENSG00000176920	Transcript	ENST00000391876	protein_coding	-	2/2	-	-	-	-	-	-	-	-	-	1	-	HGNC	4013
Hepcidin	chr19:49207255	chr19:49209566	0.969291	downstream_gene_variant	0	MODIFIER	FUT2	ENSG00000176920	Transcript	ENST00000391876	protein_coding	-	-	-	-	-	-	-	-	-	-	657	1	-	HGNC	4013
Hepcidin	chr19:49207255	chr19:49209560	0.96895	downstream_gene_variant	0	MODIFIER	FUT2	ENSG00000176920	Transcript	ENST00000391876	protein_coding	-	-	-	-	-	-	-	-	-	-	651	1	-	HGNC	4013
Hepcidin	chr19:49207255	chr19:49209318	0.965972	downstream_gene_variant	0	MODIFIER	FUT2	ENSG00000176920	Transcript	ENST00000391876	protein_coding	-	-	-	-	-	-	-	-	-	-	409	1	-	HGNC	4013
Hepcidin	chr19:49207255	chr19:49209339	0.962104	downstream_gene_variant	0	MODIFIER	FUT2	ENSG00000176920	Transcript	ENST00000391876	protein_coding	-	-	-	-	-	-	-	-	-	-	430	1	-	HGNC	4013
Hepcidin	chr19:49207255	chr19:49209464	0.961747	downstream_gene_variant	0	MODIFIER	FUT2	ENSG00000176920	Transcript	ENST00000391876	protein_coding	-	-	-	-	-	-	-	-	-	-	555	1	-	HGNC	4013
Hepcidin	chr19:49207255	chr19:49209325	0.955634	downstream_gene_variant	0	MODIFIER	FUT2	ENSG00000176920	Transcript	ENST00000391876	protein_coding	-	-	-	-	-	-	-	-	-	-	416	1	-	HGNC	4013
Hepcidin	chr19:49207255	chr19:49209851	0.944028	downstream_gene_variant	0	MODIFIER	FUT2	ENSG00000176920	Transcript	ENST00000391876	protein_coding	-	-	-	-	-	-	-	-	-	-	942	1	-	HGNC	4013
Hepcidin	chr19:49207255	chr19:49211969	0.913249	downstream_gene_variant	0	MODIFIER	MAMSTR	ENSG00000176909	Transcript	ENST00000318083	protein_coding	-	-	-	-	-	-	-	-	-	-	4030	-1	-	HGNC	26689
Hepcidin	chr19:49207255	chr19:49213284	0.910559	downstream_gene_variant	0	MODIFIER	MAMSTR	ENSG00000176909	Transcript	ENST00000318083	protein_coding	-	-	-	-	-	-	-	-	-	-	2715	-1	-	HGNC	26689
Hepcidin	chr19:49207255	chr19:49213504	0.90895	downstream_gene_variant	0	MODIFIER	MAMSTR	ENSG00000176909	Transcript	ENST00000318083	protein_coding	-	-	-	-	-	-	-	-	-	-	2495	-1	-	HGNC	26689
Hepcidin	chr19:49207255	chr19:49213833	0.908192	downstream_gene_variant	0	MODIFIER	MAMSTR	ENSG00000176909	Transcript	ENST00000318083	protein_coding	-	-	-	-	-	-	-	-	-	-	2166	-1	-	HGNC	26689
Hepcidin	chr19:49207255	chr19:49214274	0.908138	downstream_gene_variant	0	MODIFIER	MAMSTR	ENSG00000176909	Transcript	ENST00000318083	protein_coding	-	-	-	-	-	-	-	-	-	-	1725	-1	-	HGNC	26689
Hepcidin	chr19:49207255	chr19:49213531	0.907134	downstream_gene_variant	0	MODIFIER	MAMSTR	ENSG00000176909	Transcript	ENST00000318083	protein_coding	-	-	-	-	-	-	-	-	-	-	2468	-1	-	HGNC	26689
Hepcidin	chr19:49207255	chr19:49206674	0.878756	stop_lost	0	HIGH	FUT2	ENSG00000176920	Transcript	ENST00000391876	protein_coding	2/3	-	-	-	568	461	154	*/W	tAg/tGg	-	-	1	-	HGNC	4013
Hepcidin	chr19:49207255	chr19:49206417	0.878479	synonymous_variant	0	LOW	FUT2	ENSG00000176920	Transcript	ENST00000391876	protein_coding	2/3	-	-	-	311	204	68	A	gcG/gcA	-	-	1	-	HGNC	4013
Hepcidin	chr19:49207255	chr19:49206462	0.878451	synonymous_variant	0	LOW	FUT2	ENSG00000176920	Transcript	ENST00000391876	protein_coding	2/3	-	-	-	356	249	83	Y	taT/taC	-	-	1	-	HGNC	4013
Hepcidin	chr19:49207255	chr19:49206145	0.878249	intron_variant	0	MODIFIER	FUT2	ENSG00000176920	Transcript	ENST00000391876	protein_coding	-	1/2	-	-	-	-	-	-	-	-	-	1	-	HGNC	4013
Hepcidin	chr19:49207255	chr19:49206172	0.878228	intron_variant	0	MODIFIER	FUT2	ENSG00000176920	Transcript	ENST00000391876	protein_coding	-	1/2	-	-	-	-	-	-	-	-	-	1	-	HGNC	4013
Hepcidin	chr19:49207255	chr19:49206108	0.877812	intron_variant	0	MODIFIER	FUT2	ENSG00000176920	Transcript	ENST00000391876	protein_coding	-	1/2	-	-	-	-	-	-	-	-	-	1	-	HGNC	4013
Hepcidin	chr19:49207255	chr19:49211158	0.806011	downstream_gene_variant	0	MODIFIER	MAMSTR	ENSG00000176909	Transcript	ENST00000318083	protein_coding	-	-	-	-	-	-	-	-	-	-	4841	-1	-	HGNC	26689
Hepcidin	chr22:37462936	chr22:37462936	1	missense_variant	1	MODERATE	TMPRSS6	ENSG00000187045	Transcript	ENST00000346753	protein_coding	17/18	-	-	-	2324	2207	736	V/A	gTc/gCc	-	-	-1	-	HGNC	16517
Hepcidin	chr22:37462936	chr22:37469591	0.808224	synonymous_variant	0	LOW	TMPRSS6	ENSG00000187045	Transcript	ENST00000346753	protein_coding	13/18	-	-	-	1680	1563	521	D	gaC/gaT	-	-	-1	-	HGNC	16517
Hepcidin	chr22:37462936	chr22:37470224	0.805989	intron_variant	0	MODIFIER	TMPRSS6	ENSG00000187045	Transcript	ENST00000346753	protein_coding	-	12/17	-	-	-	-	-	-	-	-	-	-1	-	HGNC	16517
Hepcidin	chr22:37462936	chr22:37470041	0.80586	intron_variant	0	MODIFIER	TMPRSS6	ENSG00000187045	Transcript	ENST00000346753	protein_coding	-	12/17	-	-	-	-	-	-	-	-	-	-1	-	HGNC	16517
Hepcidin	chr22:37462936	chr22:37470604	0.80516	intron_variant	0	MODIFIER	TMPRSS6	ENSG00000187045	Transcript	ENST00000346753	protein_coding	-	12/17	-	-	-	-	-	-	-	-	-	-1	-	HGNC	16517
sTfR	chr1:205041952	chr1:205041952	1	intron_variant	1	MODIFIER	CNTN2	ENSG00000184144	Transcript	ENST00000331830	protein_coding	-	21/22	-	-	-	-	-	-	-	-	-	1	-	HGNC	2172
sTfR	chr1:205041952	chr1:205041015	0.942281	intron_variant	0	MODIFIER	CNTN2	ENSG00000184144	Transcript	ENST00000331830	protein_coding	-	19/22	-	-	-	-	-	-	-	-	-	1	-	HGNC	2172
sTfR	chr1:205041952	chr1:205041465	0.942147	intron_variant	0	MODIFIER	CNTN2	ENSG00000184144	Transcript	ENST00000331830	protein_coding	-	20/22	-	-	-	-	-	-	-	-	-	1	-	HGNC	2172
sTfR	chr1:205041952	chr1:205043250	0.94106	3_prime_UTR_variant	0	MODIFIER	CNTN2	ENSG00000184144	Transcript	ENST00000331830	protein_coding	23/23	-	-	-	3764	-	-	-	-	-	-	1	-	HGNC	2172
sTfR	chr1:205041952	chr1:205039288	0.939115	intron_variant	0	MODIFIER	CNTN2	ENSG00000184144	Transcript	ENST00000331830	protein_coding	-	18/22	-	-	-	-	-	-	-	-	-	1	-	HGNC	2172
sTfR	chr1:205041952	chr1:205040943	0.882777	intron_variant	0	MODIFIER	CNTN2	ENSG00000184144	Transcript	ENST00000331830	protein_coding	-	19/22	-	-	-	-	-	-	-	-	-	1	-	HGNC	2172
sTfR	chr1:205041952	chr1:205051711	0.863297	downstream_gene_variant	0	MODIFIER	RBBP5	ENSG00000117222	Transcript	ENST00000264515	protein_coding	-	-	-	-	-	-	-	-	-	-	3559	-1	-	HGNC	9888
sTfR	chr1:205041952	chr1:205056525	0.863028	3_prime_UTR_variant	0	MODIFIER	RBBP5	ENSG00000117222	Transcript	ENST00000264515	protein_coding	14/14	-	-	-	3149	-	-	-	-	-	-	-1	-	HGNC	9888
sTfR	chr1:205041952	chr1:205054114	0.86168	downstream_gene_variant	0	MODIFIER	RBBP5	ENSG00000117222	Transcript	ENST00000264515	protein_coding	-	-	-	-	-	-	-	-	-	-	1156	-1	-	HGNC	9888
sTfR	chr1:205041952	chr1:205054879	0.861084	downstream_gene_variant	0	MODIFIER	RBBP5	ENSG00000117222	Transcript	ENST00000264515	protein_coding	-	-	-	-	-	-	-	-	-	-	391	-1	-	HGNC	9888
sTfR	chr1:205041952	chr1:205061192	0.857708	intron_variant	0	MODIFIER	RBBP5	ENSG00000117222	Transcript	ENST00000264515	protein_coding	-	13/13	-	-	-	-	-	-	-	-	-	-1	-	HGNC	9888
sTfR	chr1:205041952	chr1:205049371	0.853513	-	0	-	-	-	-	-	-	-	-	-	-	-	-	-	-	-	-	-	-	-	-	-
sTfR	chr1:205041952	chr1:205065298	0.853321	intron_variant	0	MODIFIER	RBBP5	ENSG00000117222	Transcript	ENST00000264515	protein_coding	-	12/13	-	-	-	-	-	-	-	-	-	-1	-	HGNC	9888
sTfR	chr1:205041952	chr1:205065733	0.852373	intron_variant	0	MODIFIER	RBBP5	ENSG00000117222	Transcript	ENST00000264515	protein_coding	-	12/13	-	-	-	-	-	-	-	-	-	-1	-	HGNC	9888
sTfR	chr1:205041952	chr1:205064676	0.851313	intron_variant	0	MODIFIER	RBBP5	ENSG00000117222	Transcript	ENST00000264515	protein_coding	-	12/13	-	-	-	-	-	-	-	-	-	-1	-	HGNC	9888
sTfR	chr1:205041952	chr1:205062587	0.851045	intron_variant	0	MODIFIER	RBBP5	ENSG00000117222	Transcript	ENST00000264515	protein_coding	-	13/13	-	-	-	-	-	-	-	-	-	-1	-	HGNC	9888
sTfR	chr1:205041952	chr1:205079251	0.843921	intron_variant	0	MODIFIER	RBBP5	ENSG00000117222	Transcript	ENST00000264515	protein_coding	-	3/13	-	-	-	-	-	-	-	-	-	-1	-	HGNC	9888
sTfR	chr1:205041952	chr1:205076184	0.843364	intron_variant	0	MODIFIER	RBBP5	ENSG00000117222	Transcript	ENST00000264515	protein_coding	-	3/13	-	-	-	-	-	-	-	-	-	-1	-	HGNC	9888
sTfR	chr1:205041952	chr1:205083865	0.843123	intron_variant	0	MODIFIER	RBBP5	ENSG00000117222	Transcript	ENST00000264515	protein_coding	-	3/13	-	-	-	-	-	-	-	-	-	-1	-	HGNC	9888
sTfR	chr1:205041952	chr1:205082976	0.842971	intron_variant	0	MODIFIER	RBBP5	ENSG00000117222	Transcript	ENST00000264515	protein_coding	-	3/13	-	-	-	-	-	-	-	-	-	-1	-	HGNC	9888
sTfR	chr1:205041952	chr1:205081166	0.842891	intron_variant	0	MODIFIER	RBBP5	ENSG00000117222	Transcript	ENST00000264515	protein_coding	-	3/13	-	-	-	-	-	-	-	-	-	-1	-	HGNC	9888
sTfR	chr1:205041952	chr1:205074424	0.842567	intron_variant	0	MODIFIER	RBBP5	ENSG00000117222	Transcript	ENST00000264515	protein_coding	-	3/13	-	-	-	-	-	-	-	-	-	-1	-	HGNC	9888
sTfR	chr1:205041952	chr1:205086473	0.842539	intron_variant	0	MODIFIER	RBBP5	ENSG00000117222	Transcript	ENST00000264515	protein_coding	-	1/13	-	-	-	-	-	-	-	-	-	-1	-	HGNC	9888
sTfR	chr1:205041952	chr1:205074854	0.842509	intron_variant	0	MODIFIER	RBBP5	ENSG00000117222	Transcript	ENST00000264515	protein_coding	-	3/13	-	-	-	-	-	-	-	-	-	-1	-	HGNC	9888
sTfR	chr1:205041952	chr1:205071167	0.842352	intron_variant	0	MODIFIER	RBBP5	ENSG00000117222	Transcript	ENST00000264515	protein_coding	-	5/13	-	-	-	-	-	-	-	-	-	-1	-	HGNC	9888
sTfR	chr1:205041952	chr1:205079203	0.841885	intron_variant	0	MODIFIER	RBBP5	ENSG00000117222	Transcript	ENST00000264515	protein_coding	-	3/13	-	-	-	-	-	-	-	-	-	-1	-	HGNC	9888
sTfR	chr1:205041952	chr1:205076215	0.841824	-	0	-	-	-	-	-	-	-	-	-	-	-	-	-	-	-	-	-	-	-	-	-
sTfR	chr1:205041952	chr1:205077332	0.841536	intron_variant	0	MODIFIER	RBBP5	ENSG00000117222	Transcript	ENST00000264515	protein_coding	-	3/13	-	-	-	-	-	-	-	-	-	-1	-	HGNC	9888
sTfR	chr1:205041952	chr1:205091427	0.841374	upstream_gene_variant	0	MODIFIER	RBBP5	ENSG00000117222	Transcript	ENST00000264515	protein_coding	-	-	-	-	-	-	-	-	-	-	284	-1	-	HGNC	9888
sTfR	chr1:205041952	chr1:205075707	0.841276	intron_variant	0	MODIFIER	RBBP5	ENSG00000117222	Transcript	ENST00000264515	protein_coding	-	3/13	-	-	-	-	-	-	-	-	-	-1	-	HGNC	9888
sTfR	chr1:205041952	chr1:205111761	0.840892	3_prime_UTR_variant	0	MODIFIER	DSTYK	ENSG00000133059	Transcript	ENST00000367160	protein_coding	7/7	-	-	-	6756	-	-	-	-	-	-	-1	-	HGNC	29043
sTfR	chr1:205041952	chr1:205090885	0.840881	intron_variant	0	MODIFIER	RBBP5	ENSG00000117222	Transcript	ENST00000264515	protein_coding	-	1/13	-	-	-	-	-	-	-	-	-	-1	-	HGNC	9888
sTfR	chr1:205041952	chr1:205115099	0.840209	3_prime_UTR_variant	0	MODIFIER	DSTYK	ENSG00000133059	Transcript	ENST00000367160	protein_coding	7/7	-	-	-	3418	-	-	-	-	-	-	-1	-	HGNC	29043
sTfR	chr1:205041952	chr1:205092522	0.83984	upstream_gene_variant	0	MODIFIER	RBBP5	ENSG00000117222	Transcript	ENST00000264515	protein_coding	-	-	-	-	-	-	-	-	-	-	1379	-1	-	HGNC	9888
sTfR	chr1:205041952	chr1:205108393	0.839632	downstream_gene_variant	0	MODIFIER	DSTYK	ENSG00000133059	Transcript	ENST00000367160	protein_coding	-	-	-	-	-	-	-	-	-	-	3239	-1	-	HGNC	29043
sTfR	chr1:205041952	chr1:205118441	0.839417	intron_variant	0	MODIFIER	DSTYK	ENSG00000133059	Transcript	ENST00000367160	protein_coding	-	5/6	-	-	-	-	-	-	-	-	-	-1	-	HGNC	29043
sTfR	chr1:205041952	chr1:205118336	0.838284	intron_variant	0	MODIFIER	DSTYK	ENSG00000133059	Transcript	ENST00000367160	protein_coding	-	5/6	-	-	-	-	-	-	-	-	-	-1	-	HGNC	29043
sTfR	chr1:205041952	chr1:205105981	0.836451	downstream_gene_variant	0	MODIFIER	RP11-383G10.1	ENSG00000236108	Transcript	ENST00000428506	processed_pseudogene	-	-	-	-	-	-	-	-	-	-	1903	1	-	Clone_based_vega_gene	-
sTfR	chr1:205041952	chr1:205108083	0.835811	downstream_gene_variant	0	MODIFIER	DSTYK	ENSG00000133059	Transcript	ENST00000367160	protein_coding	-	-	-	-	-	-	-	-	-	-	3549	-1	-	HGNC	29043
sTfR	chr1:205041952	chr1:205078725	0.834765	intron_variant	0	MODIFIER	RBBP5	ENSG00000117222	Transcript	ENST00000264515	protein_coding	-	3/13	-	-	-	-	-	-	-	-	-	-1	-	HGNC	9888
sTfR	chr1:205041952	chr1:205122895	0.83413	intron_variant	0	MODIFIER	DSTYK	ENSG00000133059	Transcript	ENST00000367160	protein_coding	-	4/6	-	-	-	-	-	-	-	-	-	-1	-	HGNC	29043
sTfR	chr1:205041952	chr1:205122420	0.833186	intron_variant	0	MODIFIER	DSTYK	ENSG00000133059	Transcript	ENST00000367160	protein_coding	-	4/6	-	-	-	-	-	-	-	-	-	-1	-	HGNC	29043
sTfR	chr1:205041952	chr1:205128215	0.832506	intron_variant	0	MODIFIER	DSTYK	ENSG00000133059	Transcript	ENST00000367160	protein_coding	-	4/6	-	-	-	-	-	-	-	-	-	-1	-	HGNC	29043
sTfR	chr1:205041952	chr1:205104581	0.82761	downstream_gene_variant	0	MODIFIER	RP11-383G10.1	ENSG00000236108	Transcript	ENST00000428506	processed_pseudogene	-	-	-	-	-	-	-	-	-	-	503	1	-	Clone_based_vega_gene	-
sTfR	chr1:205041952	chr1:205132347	0.812604	-	0	-	-	-	-	-	-	-	-	-	-	-	-	-	-	-	-	-	-	-	-	-
sTfR	chr1:205041952	chr1:205140436	0.812105	intron_variant	0	MODIFIER	DSTYK	ENSG00000133059	Transcript	ENST00000367160	protein_coding	-	2/6	-	-	-	-	-	-	-	-	-	-1	-	HGNC	29043
sTfR	chr1:205041952	chr1:205179997	0.808149	intron_variant	0	MODIFIER	DSTYK	ENSG00000133059	Transcript	ENST00000367160	protein_coding	-	1/6	-	-	-	-	-	-	-	-	-	-1	-	HGNC	29043
sTfR	chr1:205041952	chr1:205164254	0.807162	-	0	-	-	-	-	-	-	-	-	-	-	-	-	-	-	-	-	-	-	-	-	-
sTfR	chr1:205041952	chr1:205158561	0.806069	intron_variant	0	MODIFIER	DSTYK	ENSG00000133059	Transcript	ENST00000367160	protein_coding	-	1/6	-	-	-	-	-	-	-	-	-	-1	-	HGNC	29043
sTfR	chr1:205041952	chr1:205142847	0.80424	intron_variant	0	MODIFIER	DSTYK	ENSG00000133059	Transcript	ENST00000367160	protein_coding	-	2/6	-	-	-	-	-	-	-	-	-	-1	-	HGNC	29043
sTfR	chr1:205041952	chr1:205179563	0.803763	intron_variant	0	MODIFIER	DSTYK	ENSG00000133059	Transcript	ENST00000367160	protein_coding	-	1/6	-	-	-	-	-	-	-	-	-	-1	-	HGNC	29043
sTfR	chr1:205041952	chr1:205171245	0.80357	-	0	-	-	-	-	-	-	-	-	-	-	-	-	-	-	-	-	-	-	-	-	-
sTfR	chr1:205041952	chr1:205167328	0.802433	intron_variant	0	MODIFIER	DSTYK	ENSG00000133059	Transcript	ENST00000367160	protein_coding	-	1/6	-	-	-	-	-	-	-	-	-	-1	-	HGNC	29043
sTfR	chr1:205041952	chr1:205144363	0.801873	intron_variant	0	MODIFIER	DSTYK	ENSG00000133059	Transcript	ENST00000367160	protein_coding	-	2/6	-	-	-	-	-	-	-	-	-	-1	-	HGNC	29043
sTfR	chr2:191357694	chr2:191357694	1	intron_variant	0	MODIFIER	MFSD6	ENSG00000151690	Transcript	ENST00000281416	protein_coding	-	4/5	-	-	-	-	-	-	-	-	-	1	-	HGNC	24711
sTfR	chr2:191357694	chr2:191343763	0.994953	intron_variant	0	MODIFIER	MFSD6	ENSG00000151690	Transcript	ENST00000281416	protein_coding	-	2/5	-	-	-	-	-	-	-	-	-	1	-	HGNC	24711
sTfR	chr2:191357694	chr2:191334424	0.992094	intron_variant	0	MODIFIER	MFSD6	ENSG00000151690	Transcript	ENST00000281416	protein_coding	-	1/5	-	-	-	-	-	-	-	-	-	1	-	HGNC	24711
sTfR	chr2:191357694	chr2:191330861	0.991299	intron_variant	0	MODIFIER	MFSD6	ENSG00000151690	Transcript	ENST00000281416	protein_coding	-	1/5	-	-	-	-	-	-	-	-	-	1	-	HGNC	24711
sTfR	chr2:191357694	chr2:191330358	0.990139	intron_variant	0	MODIFIER	MFSD6	ENSG00000151690	Transcript	ENST00000281416	protein_coding	-	1/5	-	-	-	-	-	-	-	-	-	1	-	HGNC	24711
sTfR	chr2:191357694	chr2:191331214	0.990138	intron_variant	0	MODIFIER	MFSD6	ENSG00000151690	Transcript	ENST00000281416	protein_coding	-	1/5	-	-	-	-	-	-	-	-	-	1	-	HGNC	24711
sTfR	chr2:191357694	chr2:191323190	0.916517	intron_variant	0	MODIFIER	MFSD6	ENSG00000151690	Transcript	ENST00000281416	protein_coding	-	1/5	-	-	-	-	-	-	-	-	-	1	-	HGNC	24711
sTfR	chr2:191357694	chr2:191326327	0.913775	intron_variant	0	MODIFIER	MFSD6	ENSG00000151690	Transcript	ENST00000281416	protein_coding	-	1/5	-	-	-	-	-	-	-	-	-	1	-	HGNC	24711
sTfR	chr2:191357694	chr2:191305647	0.912494	intron_variant	0	MODIFIER	MFSD6	ENSG00000151690	Transcript	ENST00000281416	protein_coding	-	1/5	-	-	-	-	-	-	-	-	-	1	-	HGNC	24711
sTfR	chr2:191357694	chr2:191318776	0.912426	intron_variant	0	MODIFIER	MFSD6	ENSG00000151690	Transcript	ENST00000281416	protein_coding	-	1/5	-	-	-	-	-	-	-	-	-	1	-	HGNC	24711
sTfR	chr2:191357694	chr2:191301368	0.907202	missense_variant	1	MODERATE	MFSD6	ENSG00000151690	Transcript	ENST00000281416	protein_coding	1/6	-	-	-	748	613	205	G/R	Ggg/Agg	-	-	1	-	HGNC	24711
sTfR	chr2:191357694	chr2:191300402	0.86093	upstream_gene_variant	0	MODIFIER	MFSD6	ENSG00000151690	Transcript	ENST00000281416	protein_coding	-	-	-	-	-	-	-	-	-	-	219	1	-	HGNC	24711
sTfR	chr2:191357694	chr2:191298824	0.860633	upstream_gene_variant	0	MODIFIER	MFSD6	ENSG00000151690	Transcript	ENST00000281416	protein_coding	-	-	-	-	-	-	-	-	-	-	1797	1	-	HGNC	24711
sTfR	chr2:191357694	chr2:191300363	0.859434	upstream_gene_variant	0	MODIFIER	MFSD6	ENSG00000151690	Transcript	ENST00000281416	protein_coding	-	-	-	-	-	-	-	-	-	-	258	1	-	HGNC	24711
sTfR	chr2:191357694	chr2:191293812	0.846788	intron_variant	0	MODIFIER	MFSD6	ENSG00000151690	Transcript	ENST00000392328	protein_coding	-	2/7	-	-	-	-	-	-	-	-	-	1	-	HGNC	24711
sTfR	chr2:191357694	chr2:191294725	0.846635	intron_variant	0	MODIFIER	MFSD6	ENSG00000151690	Transcript	ENST00000392328	protein_coding	-	2/7	-	-	-	-	-	-	-	-	-	1	-	HGNC	24711
sTfR	chr2:191357694	chr2:191297773	0.846614	upstream_gene_variant	0	MODIFIER	MFSD6	ENSG00000151690	Transcript	ENST00000281416	protein_coding	-	-	-	-	-	-	-	-	-	-	2848	1	-	HGNC	24711
sTfR	chr2:191357694	chr2:191294114	0.846041	intron_variant	0	MODIFIER	MFSD6	ENSG00000151690	Transcript	ENST00000392328	protein_coding	-	2/7	-	-	-	-	-	-	-	-	-	1	-	HGNC	24711
sTfR	chr2:191357694	chr2:191294309	0.846033	intron_variant	0	MODIFIER	MFSD6	ENSG00000151690	Transcript	ENST00000392328	protein_coding	-	2/7	-	-	-	-	-	-	-	-	-	1	-	HGNC	24711
sTfR	chr2:191357694	chr2:191296216	0.845731	upstream_gene_variant	0	MODIFIER	MFSD6	ENSG00000151690	Transcript	ENST00000281416	protein_coding	-	-	-	-	-	-	-	-	-	-	4405	1	-	HGNC	24711
sTfR	chr2:191357694	chr2:191286402	0.845209	intron_variant	0	MODIFIER	MFSD6	ENSG00000151690	Transcript	ENST00000392328	protein_coding	-	2/7	-	-	-	-	-	-	-	-	-	1	-	HGNC	24711
sTfR	chr2:191357694	chr2:191288694	0.845098	intron_variant	0	MODIFIER	MFSD6	ENSG00000151690	Transcript	ENST00000392328	protein_coding	-	2/7	-	-	-	-	-	-	-	-	-	1	-	HGNC	24711
sTfR	chr2:191357694	chr2:191295085	0.844671	intron_variant	0	MODIFIER	MFSD6	ENSG00000151690	Transcript	ENST00000392328	protein_coding	-	2/7	-	-	-	-	-	-	-	-	-	1	-	HGNC	24711
sTfR	chr2:191357694	chr2:191285614	0.844609	intron_variant	0	MODIFIER	MFSD6	ENSG00000151690	Transcript	ENST00000392328	protein_coding	-	2/7	-	-	-	-	-	-	-	-	-	1	-	HGNC	24711
sTfR	chr2:191357694	chr2:191293601	0.843189	intron_variant	0	MODIFIER	MFSD6	ENSG00000151690	Transcript	ENST00000392328	protein_coding	-	2/7	-	-	-	-	-	-	-	-	-	1	-	HGNC	24711
sTfR	chr2:191357694	chr2:191294529	0.843019	intron_variant	0	MODIFIER	MFSD6	ENSG00000151690	Transcript	ENST00000392328	protein_coding	-	2/7	-	-	-	-	-	-	-	-	-	1	-	HGNC	24711
sTfR	chr2:191357694	chr2:191287122	0.842797	intron_variant	0	MODIFIER	MFSD6	ENSG00000151690	Transcript	ENST00000392328	protein_coding	-	2/7	-	-	-	-	-	-	-	-	-	1	-	HGNC	24711
sTfR	chr2:191357694	chr2:191290745	0.840554	intron_variant	0	MODIFIER	MFSD6	ENSG00000151690	Transcript	ENST00000392328	protein_coding	-	2/7	-	-	-	-	-	-	-	-	-	1	-	HGNC	24711
sTfR	chr2:191357694	chr2:191284783	0.840469	intron_variant	0	MODIFIER	MFSD6	ENSG00000151690	Transcript	ENST00000392328	protein_coding	-	2/7	-	-	-	-	-	-	-	-	-	1	-	HGNC	24711
sTfR	chr2:191357694	chr2:191295544	0.839851	intron_variant	0	MODIFIER	MFSD6	ENSG00000151690	Transcript	ENST00000392328	protein_coding	-	2/7	-	-	-	-	-	-	-	-	-	1	-	HGNC	24711
sTfR	chr2:191357694	chr2:191282429	0.836909	intron_variant	0	MODIFIER	MFSD6	ENSG00000151690	Transcript	ENST00000392328	protein_coding	-	2/7	-	-	-	-	-	-	-	-	-	1	-	HGNC	24711
sTfR	chr2:191357694	chr2:191295004	0.835623	intron_variant	0	MODIFIER	MFSD6	ENSG00000151690	Transcript	ENST00000392328	protein_coding	-	2/7	-	-	-	-	-	-	-	-	-	1	-	HGNC	24711
sTfR	chr2:191357694	chr2:191297568	0.820092	upstream_gene_variant	0	MODIFIER	MFSD6	ENSG00000151690	Transcript	ENST00000281416	protein_coding	-	-	-	-	-	-	-	-	-	-	3053	1	-	HGNC	24711
sTfR	chr2:191357694	chr2:191339523	0.810689	intron_variant	0	MODIFIER	MFSD6	ENSG00000151690	Transcript	ENST00000281416	protein_coding	-	2/5	-	-	-	-	-	-	-	-	-	1	-	HGNC	24711
sTfR	chr2:211543055	chr2:211543055	1	3_prime_UTR_variant	0	MODIFIER	CPS1	ENSG00000021826	Transcript	ENST00000233072	protein_coding	38/38	-	-	-	5045	-	-	-	-	-	-	1	-	HGNC	2323
sTfR	chr2:211543055	chr2:211540507	0.929905	missense_variant	1	MODERATE	CPS1	ENSG00000021826	Transcript	ENST00000233072	protein_coding	36/38	-	-	-	4413	4217	1406	N/T	aAc/aCc	-	-	1	-	HGNC	2323
sTfR	chr3:133539500	chr3:133539500	1	downstream_gene_variant	1	MODIFIER	RAB6B	ENSG00000154917	Transcript	ENST00000285208	protein_coding	-	-	-	-	-	-	-	-	-	-	3583	-1	-	HGNC	14902
sTfR	chr3:133539500	chr3:133539541	0.919667	-	0	-	-	-	-	-	-	-	-	-	-	-	-	-	-	-	-	-	-	-	-	-
sTfR	chr3:133539500	chr3:133541774	0.916652	downstream_gene_variant	0	MODIFIER	RAB6B	ENSG00000154917	Transcript	ENST00000285208	protein_coding	-	-	-	-	-	-	-	-	-	-	1309	-1	-	HGNC	14902
sTfR	chr3:133539500	chr3:133540482	0.916577	downstream_gene_variant	0	MODIFIER	RAB6B	ENSG00000154917	Transcript	ENST00000285208	protein_coding	-	-	-	-	-	-	-	-	-	-	2601	-1	-	HGNC	14902
sTfR	chr3:133539500	chr3:133540479	0.915556	downstream_gene_variant	0	MODIFIER	RAB6B	ENSG00000154917	Transcript	ENST00000285208	protein_coding	-	-	-	-	-	-	-	-	-	-	2604	-1	-	HGNC	14902
sTfR	chr3:133539500	chr3:133546297	0.912066	3_prime_UTR_variant	0	MODIFIER	RAB6B	ENSG00000154917	Transcript	ENST00000285208	protein_coding	8/8	-	-	-	2312	-	-	-	-	-	-	-1	-	HGNC	14902
sTfR	chr3:133539500	chr3:133547245	0.908028	3_prime_UTR_variant	0	MODIFIER	RAB6B	ENSG00000154917	Transcript	ENST00000285208	protein_coding	8/8	-	-	-	1364	-	-	-	-	-	-	-1	-	HGNC	14902
sTfR	chr3:133539500	chr3:133547692	0.905732	synonymous_variant	0	LOW	RAB6B	ENSG00000154917	Transcript	ENST00000285208	protein_coding	8/8	-	-	-	917	567	189	I	atC/atT	-	-	-1	-	HGNC	14902
sTfR	chr3:133539500	chr3:133542155	0.83537	-	0	-	-	-	-	-	-	-	-	-	-	-	-	-	-	-	-	-	-	-	-	-
sTfR	chr3:133539500	chr3:133543917	0.828919	3_prime_UTR_variant	0	MODIFIER	RAB6B	ENSG00000154917	Transcript	ENST00000285208	protein_coding	8/8	-	-	-	4692	-	-	-	-	-	-	-1	-	HGNC	14902
sTfR	chr3:195795618	chr3:195795618	1	intron_variant	1	MODIFIER	TFRC	ENSG00000072274	Transcript	ENST00000360110	protein_coding	-	7/18	-	-	-	-	-	-	-	-	-	-1	-	HGNC	11763
sTfR	chr3:195795618	chr3:195796049	0.996532	intron_variant	0	MODIFIER	TFRC	ENSG00000072274	Transcript	ENST00000360110	protein_coding	-	7/18	-	-	-	-	-	-	-	-	-	-1	-	HGNC	11763
sTfR	chr3:195795618	chr3:195779812	0.993324	intron_variant	0	MODIFIER	TFRC	ENSG00000072274	Transcript	ENST00000360110	protein_coding	-	18/18	-	-	-	-	-	-	-	-	-	-1	-	HGNC	11763
sTfR	chr3:195795618	chr3:195793395	0.9927	intron_variant	0	MODIFIER	TFRC	ENSG00000072274	Transcript	ENST00000360110	protein_coding	-	9/18	-	-	-	-	-	-	-	-	-	-1	-	HGNC	11763
sTfR	chr3:195795618	chr3:195789376	0.992597	intron_variant	0	MODIFIER	TFRC	ENSG00000072274	Transcript	ENST00000360110	protein_coding	-	13/18	-	-	-	-	-	-	-	-	-	-1	-	HGNC	11763
sTfR	chr3:195795618	chr3:195804021	0.990038	intron_variant	0	MODIFIER	TFRC	ENSG00000072274	Transcript	ENST00000360110	protein_coding	-	1/18	-	-	-	-	-	-	-	-	-	-1	-	HGNC	11763
sTfR	chr3:195795618	chr3:195779661	0.98946	intron_variant	0	MODIFIER	TFRC	ENSG00000072274	Transcript	ENST00000360110	protein_coding	-	18/18	-	-	-	-	-	-	-	-	-	-1	-	HGNC	11763
sTfR	chr3:195795618	chr3:195783181	0.988561	intron_variant	0	MODIFIER	TFRC	ENSG00000072274	Transcript	ENST00000360110	protein_coding	-	16/18	-	-	-	-	-	-	-	-	-	-1	-	HGNC	11763
sTfR	chr3:195795618	chr3:195789169	0.988559	intron_variant	0	MODIFIER	TFRC	ENSG00000072274	Transcript	ENST00000360110	protein_coding	-	13/18	-	-	-	-	-	-	-	-	-	-1	-	HGNC	11763
sTfR	chr3:195795618	chr3:195809564	0.970511	upstream_gene_variant	0	MODIFIER	TFRC	ENSG00000072274	Transcript	ENST00000360110	protein_coding	-	-	-	-	-	-	-	-	-	-	504	-1	-	HGNC	11763
sTfR	chr3:195795618	chr3:195809135	0.968269	upstream_gene_variant	0	MODIFIER	TFRC	ENSG00000072274	Transcript	ENST00000360110	protein_coding	-	-	-	-	-	-	-	-	-	-	75	-1	-	HGNC	11763
sTfR	chr3:195795618	chr3:195802843	0.965092	intron_variant	0	MODIFIER	TFRC	ENSG00000072274	Transcript	ENST00000360110	protein_coding	-	2/18	-	-	-	-	-	-	-	-	-	-1	-	HGNC	11763
sTfR	chr3:195795618	chr3:195810864	0.96235	upstream_gene_variant	0	MODIFIER	TFRC	ENSG00000072274	Transcript	ENST00000360110	protein_coding	-	-	-	-	-	-	-	-	-	-	1804	-1	-	HGNC	11763
sTfR	chr3:195795618	chr3:195810187	0.960391	upstream_gene_variant	0	MODIFIER	TFRC	ENSG00000072274	Transcript	ENST00000360110	protein_coding	-	-	-	-	-	-	-	-	-	-	1127	-1	-	HGNC	11763
sTfR	chr3:195795618	chr3:195814506	0.946759	intergenic_variant	0	MODIFIER	-	-	-	-	-	-	-	-	-	-	-	-	-	-	-	-	-	-	-	-
sTfR	chr3:195795618	chr3:195814315	0.939233	intergenic_variant	0	MODIFIER	-	-	-	-	-	-	-	-	-	-	-	-	-	-	-	-	-	-	-	-
sTfR	chr3:195795618	chr3:195820446	0.938264	intergenic_variant	0	MODIFIER	-	-	-	-	-	-	-	-	-	-	-	-	-	-	-	-	-	-	-	-
sTfR	chr3:195795618	chr3:195820827	0.937074	intergenic_variant	0	MODIFIER	-	-	-	-	-	-	-	-	-	-	-	-	-	-	-	-	-	-	-	-
sTfR	chr3:195795618	chr3:195829643	0.924432	-	0	-	-	-	-	-	-	-	-	-	-	-	-	-	-	-	-	-	-	-	-	-
sTfR	chr3:195795618	chr3:195827934	0.922032	intergenic_variant	0	MODIFIER	-	-	-	-	-	-	-	-	-	-	-	-	-	-	-	-	-	-	-	-
sTfR	chr3:195795618	chr3:195833434	0.921658	intergenic_variant	0	MODIFIER	-	-	-	-	-	-	-	-	-	-	-	-	-	-	-	-	-	-	-	-
sTfR	chr3:195795618	chr3:195833253	0.915862	intergenic_variant	0	MODIFIER	-	-	-	-	-	-	-	-	-	-	-	-	-	-	-	-	-	-	-	-
sTfR	chr3:195795618	chr3:195835839	0.914402	intergenic_variant	0	MODIFIER	-	-	-	-	-	-	-	-	-	-	-	-	-	-	-	-	-	-	-	-
sTfR	chr3:195795618	chr3:195836126	0.913873	intergenic_variant	0	MODIFIER	-	-	-	-	-	-	-	-	-	-	-	-	-	-	-	-	-	-	-	-
sTfR	chr3:195795618	chr3:195829642	0.913682	-	0	-	-	-	-	-	-	-	-	-	-	-	-	-	-	-	-	-	-	-	-	-
sTfR	chr3:195795618	chr3:195835749	0.91188	intergenic_variant	0	MODIFIER	-	-	-	-	-	-	-	-	-	-	-	-	-	-	-	-	-	-	-	-
sTfR	chr3:195795618	chr3:195835519	0.904551	intergenic_variant	0	MODIFIER	-	-	-	-	-	-	-	-	-	-	-	-	-	-	-	-	-	-	-	-
sTfR	chr3:195795618	chr3:195836575	0.894807	intergenic_variant	0	MODIFIER	-	-	-	-	-	-	-	-	-	-	-	-	-	-	-	-	-	-	-	-
sTfR	chr3:195921311	chr3:195921311	1	downstream_gene_variant	1	MODIFIER	ZDHHC19	ENSG00000163958	Transcript	ENST00000296326	protein_coding	-	-	-	-	-	-	-	-	-	-	3009	-1	-	HGNC	20713
sTfR	chr3:195921311	chr3:195922570	0.978645	downstream_gene_variant	0	MODIFIER	ZDHHC19	ENSG00000163958	Transcript	ENST00000296326	protein_coding	-	-	-	-	-	-	-	-	-	-	1750	-1	-	HGNC	20713
sTfR	chr3:195921311	chr3:195918956	0.978219	intergenic_variant	0	MODIFIER	-	-	-	-	-	-	-	-	-	-	-	-	-	-	-	-	-	-	-	-
sTfR	chr3:195921311	chr3:195917964	0.971887	intergenic_variant	0	MODIFIER	-	-	-	-	-	-	-	-	-	-	-	-	-	-	-	-	-	-	-	-
sTfR	chr3:195921311	chr3:195916053	0.962464	intergenic_variant	0	MODIFIER	-	-	-	-	-	-	-	-	-	-	-	-	-	-	-	-	-	-	-	-
sTfR	chr3:195921311	chr3:195911575	0.955441	intergenic_variant	0	MODIFIER	-	-	-	-	-	-	-	-	-	-	-	-	-	-	-	-	-	-	-	-
sTfR	chr3:195921311	chr3:195910628	0.955224	intergenic_variant	0	MODIFIER	-	-	-	-	-	-	-	-	-	-	-	-	-	-	-	-	-	-	-	-
sTfR	chr3:195921311	chr3:195914097	0.953307	intergenic_variant	0	MODIFIER	-	-	-	-	-	-	-	-	-	-	-	-	-	-	-	-	-	-	-	-
sTfR	chr3:195921311	chr3:195911634	0.952575	intergenic_variant	0	MODIFIER	-	-	-	-	-	-	-	-	-	-	-	-	-	-	-	-	-	-	-	-
sTfR	chr3:195921311	chr3:195908711	0.942357	intergenic_variant	0	MODIFIER	-	-	-	-	-	-	-	-	-	-	-	-	-	-	-	-	-	-	-	-
sTfR	chr3:195921311	chr3:195908327	0.935527	intergenic_variant	0	MODIFIER	-	-	-	-	-	-	-	-	-	-	-	-	-	-	-	-	-	-	-	-
sTfR	chr3:195921311	chr3:195922840	0.914422	downstream_gene_variant	0	MODIFIER	ZDHHC19	ENSG00000163958	Transcript	ENST00000296326	protein_coding	-	-	-	-	-	-	-	-	-	-	1480	-1	-	HGNC	20713
sTfR	chr3:195921311	chr3:195913051	0.845004	-	0	-	-	-	-	-	-	-	-	-	-	-	-	-	-	-	-	-	-	-	-	-
sTfR	chr3:195921311	chr3:195907653	0.816541	intergenic_variant	0	MODIFIER	-	-	-	-	-	-	-	-	-	-	-	-	-	-	-	-	-	-	-	-
sTfR	chr3:195921311	chr3:195910288	0.812083	intergenic_variant	0	MODIFIER	-	-	-	-	-	-	-	-	-	-	-	-	-	-	-	-	-	-	-	-
sTfR	chr3:195921311	chr3:195905971	0.810356	intergenic_variant	0	MODIFIER	-	-	-	-	-	-	-	-	-	-	-	-	-	-	-	-	-	-	-	-
sTfR	chr3:195921311	chr3:195907402	0.80726	intergenic_variant	0	MODIFIER	-	-	-	-	-	-	-	-	-	-	-	-	-	-	-	-	-	-	-	-
sTfR	chr3:195921311	chr3:195905946	0.802026	intergenic_variant	0	MODIFIER	-	-	-	-	-	-	-	-	-	-	-	-	-	-	-	-	-	-	-	-
sTfR	chr4:151199080	chr4:151199080	1	missense_variant	1	MODERATE	LRBA	ENSG00000198589	Transcript	ENST00000357115	protein_coding	57/58	-	-	-	8670	8426	2809	S/L	tCg/tTg	-	-	-1	-	HGNC	1742
sTfR	chr4:151199080	chr4:151210677	0.943913	intron_variant	0	MODIFIER	LRBA	ENSG00000198589	Transcript	ENST00000357115	protein_coding	-	54/57	-	-	-	-	-	-	-	-	-	-1	-	HGNC	1742
sTfR	chr4:151199080	chr4:151193980	0.880822	intron_variant	0	MODIFIER	LRBA	ENSG00000198589	Transcript	ENST00000357115	protein_coding	-	57/57	-	-	-	-	-	-	-	-	-	-1	-	HGNC	1742
sTfR	chr4:151199080	chr4:151193201	0.878359	intron_variant	0	MODIFIER	LRBA	ENSG00000198589	Transcript	ENST00000357115	protein_coding	-	57/57	-	-	-	-	-	-	-	-	-	-1	-	HGNC	1742
sTfR	chr4:151199080	chr4:151205598	0.878078	intron_variant	0	MODIFIER	LRBA	ENSG00000198589	Transcript	ENST00000357115	protein_coding	-	55/57	-	-	-	-	-	-	-	-	-	-1	-	HGNC	1742
sTfR	chr4:151199080	chr4:151187668	0.876949	intron_variant	0	MODIFIER	LRBA	ENSG00000198589	Transcript	ENST00000357115	protein_coding	-	57/57	-	-	-	-	-	-	-	-	-	-1	-	HGNC	1742
sTfR	chr4:151199080	chr4:151189878	0.876325	intron_variant	0	MODIFIER	LRBA	ENSG00000198589	Transcript	ENST00000357115	protein_coding	-	57/57	-	-	-	-	-	-	-	-	-	-1	-	HGNC	1742
sTfR	chr4:151199080	chr4:151191620	0.876322	intron_variant	0	MODIFIER	LRBA	ENSG00000198589	Transcript	ENST00000357115	protein_coding	-	57/57	-	-	-	-	-	-	-	-	-	-1	-	HGNC	1742
sTfR	chr4:151199080	chr4:151191830	0.87632	intron_variant	0	MODIFIER	LRBA	ENSG00000198589	Transcript	ENST00000357115	protein_coding	-	57/57	-	-	-	-	-	-	-	-	-	-1	-	HGNC	1742
sTfR	chr4:151199080	chr4:151188522	0.876207	intron_variant	0	MODIFIER	LRBA	ENSG00000198589	Transcript	ENST00000357115	protein_coding	-	57/57	-	-	-	-	-	-	-	-	-	-1	-	HGNC	1742
sTfR	chr4:151199080	chr4:151184963	0.875999	downstream_gene_variant	0	MODIFIER	LRBA	ENSG00000198589	Transcript	ENST00000357115	protein_coding	-	-	-	-	-	-	-	-	-	-	848	-1	-	HGNC	1742
sTfR	chr4:151199080	chr4:151205643	0.875914	intron_variant	0	MODIFIER	LRBA	ENSG00000198589	Transcript	ENST00000357115	protein_coding	-	55/57	-	-	-	-	-	-	-	-	-	-1	-	HGNC	1742
sTfR	chr4:151199080	chr4:151186063	0.8754	-	0	-	-	-	-	-	-	-	-	-	-	-	-	-	-	-	-	-	-	-	-	-
sTfR	chr4:151199080	chr4:151189320	0.874408	intron_variant	0	MODIFIER	LRBA	ENSG00000198589	Transcript	ENST00000357115	protein_coding	-	57/57	-	-	-	-	-	-	-	-	-	-1	-	HGNC	1742
sTfR	chr4:151199080	chr4:151183334	0.87329	downstream_gene_variant	0	MODIFIER	DCLK2	ENSG00000170390	Transcript	ENST00000296550	protein_coding	-	-	-	-	-	-	-	-	-	-	4725	1	-	HGNC	19002
sTfR	chr4:151199080	chr4:151182830	0.873057	downstream_gene_variant	0	MODIFIER	DCLK2	ENSG00000170390	Transcript	ENST00000296550	protein_coding	-	-	-	-	-	-	-	-	-	-	4221	1	-	HGNC	19002
sTfR	chr4:151199080	chr4:151207127	0.859977	missense_variant	0	MODERATE	LRBA	ENSG00000198589	Transcript	ENST00000357115	protein_coding	55/58	-	-	-	8354	8110	2704	A/T	Gcg/Acg	-	-	-1	-	HGNC	1742
sTfR	chr4:151199080	chr4:151207895	0.858445	intron_variant	0	MODIFIER	LRBA	ENSG00000198589	Transcript	ENST00000357115	protein_coding	-	54/57	-	-	-	-	-	-	-	-	-	-1	-	HGNC	1742
sTfR	chr4:151199080	chr4:151206319	0.856664	intron_variant	0	MODIFIER	LRBA	ENSG00000198589	Transcript	ENST00000357115	protein_coding	-	55/57	-	-	-	-	-	-	-	-	-	-1	-	HGNC	1742
sTfR	chr4:151199080	chr4:151212860	0.855542	intron_variant	0	MODIFIER	LRBA	ENSG00000198589	Transcript	ENST00000357115	protein_coding	-	54/57	-	-	-	-	-	-	-	-	-	-1	-	HGNC	1742
sTfR	chr4:151199080	chr4:151210344	0.854041	intron_variant	0	MODIFIER	LRBA	ENSG00000198589	Transcript	ENST00000357115	protein_coding	-	54/57	-	-	-	-	-	-	-	-	-	-1	-	HGNC	1742
sTfR	chr4:151199080	chr4:151214005	0.852105	intron_variant	0	MODIFIER	LRBA	ENSG00000198589	Transcript	ENST00000357115	protein_coding	-	54/57	-	-	-	-	-	-	-	-	-	-1	-	HGNC	1742
sTfR	chr4:151199080	chr4:151188584	0.847223	-	0	-	-	-	-	-	-	-	-	-	-	-	-	-	-	-	-	-	-	-	-	-
sTfR	chr4:151199080	chr4:151210761	0.845917	intron_variant	0	MODIFIER	LRBA	ENSG00000198589	Transcript	ENST00000357115	protein_coding	-	54/57	-	-	-	-	-	-	-	-	-	-1	-	HGNC	1742
sTfR	chr4:151199080	chr4:151188579	0.822573	-	0	-	-	-	-	-	-	-	-	-	-	-	-	-	-	-	-	-	-	-	-	-
sTfR	chr5:131784393	chr5:131784393	1	intron_variant	0	MODIFIER	C5orf56	ENSG00000197536	Transcript	ENST00000337752	protein_coding	-	2/3	-	-	-	-	-	-	-	-	-	1	-	HGNC	33838
sTfR	chr5:131784393	chr5:131785684	0.994207	intron_variant	0	MODIFIER	C5orf56	ENSG00000197536	Transcript	ENST00000337752	protein_coding	-	3/3	-	-	-	-	-	-	-	-	-	1	-	HGNC	33838
sTfR	chr5:131784393	chr5:131778452	0.993296	intron_variant	0	MODIFIER	C5orf56	ENSG00000197536	Transcript	ENST00000337752	protein_coding	-	2/3	-	-	-	-	-	-	-	-	-	1	-	HGNC	33838
sTfR	chr5:131784393	chr5:131786595	0.99326	intron_variant	0	MODIFIER	C5orf56	ENSG00000197536	Transcript	ENST00000337752	protein_coding	-	3/3	-	-	-	-	-	-	-	-	-	1	-	HGNC	33838
sTfR	chr5:131784393	chr5:131786451	0.99188	intron_variant	0	MODIFIER	C5orf56	ENSG00000197536	Transcript	ENST00000337752	protein_coding	-	3/3	-	-	-	-	-	-	-	-	-	1	-	HGNC	33838
sTfR	chr5:131784393	chr5:131799012	0.983173	downstream_gene_variant	0	MODIFIER	C5orf56	ENSG00000197536	Transcript	ENST00000337752	protein_coding	-	-	-	-	-	-	-	-	-	-	953	1	-	HGNC	33838
sTfR	chr5:131784393	chr5:131770805	0.983143	intron_variant	0	MODIFIER	C5orf56	ENSG00000197536	Transcript	ENST00000337752	protein_coding	-	2/3	-	-	-	-	-	-	-	-	-	1	-	HGNC	33838
sTfR	chr5:131784393	chr5:131799961	0.982786	downstream_gene_variant	0	MODIFIER	C5orf56	ENSG00000197536	Transcript	ENST00000337752	protein_coding	-	-	-	-	-	-	-	-	-	-	1902	1	-	HGNC	33838
sTfR	chr5:131784393	chr5:131800750	0.98264	downstream_gene_variant	0	MODIFIER	C5orf56	ENSG00000197536	Transcript	ENST00000337752	protein_coding	-	-	-	-	-	-	-	-	-	-	2691	1	-	HGNC	33838
sTfR	chr5:131784393	chr5:131796163	0.982633	intron_variant	0	MODIFIER	C5orf56	ENSG00000197536	Transcript	ENST00000337752	protein_coding	-	3/3	-	-	-	-	-	-	-	-	-	1	-	HGNC	33838
sTfR	chr5:131784393	chr5:131798487	0.982433	downstream_gene_variant	0	MODIFIER	C5orf56	ENSG00000197536	Transcript	ENST00000337752	protein_coding	-	-	-	-	-	-	-	-	-	-	428	1	-	HGNC	33838
sTfR	chr5:131784393	chr5:131766763	0.982228	-	0	-	-	-	-	-	-	-	-	-	-	-	-	-	-	-	-	-	-	-	-	-
sTfR	chr5:131784393	chr5:131796809	0.982216	3_prime_UTR_variant	0	MODIFIER	C5orf56	ENSG00000197536	Transcript	ENST00000337752	protein_coding	4/4	-	-	-	775	-	-	-	-	-	-	1	-	HGNC	33838
sTfR	chr5:131784393	chr5:131801947	0.981865	downstream_gene_variant	0	MODIFIER	C5orf56	ENSG00000197536	Transcript	ENST00000337752	protein_coding	-	-	-	-	-	-	-	-	-	-	3888	1	-	HGNC	33838
sTfR	chr5:131784393	chr5:131793286	0.980602	intron_variant	0	MODIFIER	C5orf56	ENSG00000197536	Transcript	ENST00000337752	protein_coding	-	3/3	-	-	-	-	-	-	-	-	-	1	-	HGNC	33838
sTfR	chr5:131784393	chr5:131804347	0.978402	downstream_gene_variant	0	MODIFIER	Y_RNA	ENSG00000202533	Transcript	ENST00000365663	misc_RNA	-	-	-	-	-	-	-	-	-	-	398	1	-	RFAM	-
sTfR	chr5:131784393	chr5:131811182	0.966567	intron_variant	0	MODIFIER	C5orf56	ENSG00000197536	Transcript	ENST00000378953	protein_coding	-	3/3	-	-	-	-	-	-	-	-	-	1	-	HGNC	33838
sTfR	chr5:131784393	chr5:131787137	0.957476	intron_variant	0	MODIFIER	C5orf56	ENSG00000197536	Transcript	ENST00000337752	protein_coding	-	3/3	-	-	-	-	-	-	-	-	-	1	-	HGNC	33838
sTfR	chr5:131784393	chr5:131676320	0.900987	missense_variant	1	MODERATE	SLC22A4	ENSG00000197208	Transcript	ENST00000200652	protein_coding	9/10	-	-	-	1681	1507	503	L/F	Ctc/Ttc	-	-	1	-	HGNC	10968
sTfR	chr5:131784393	chr5:131672657	0.898736	intron_variant	0	MODIFIER	SLC22A4	ENSG00000197208	Transcript	ENST00000200652	protein_coding	-	8/9	-	-	-	-	-	-	-	-	-	1	-	HGNC	10968
sTfR	chr5:131784393	chr5:131630852	0.885401	intron_variant	0	MODIFIER	SLC22A4	ENSG00000197208	Transcript	ENST00000200652	protein_coding	-	1/9	-	-	-	-	-	-	-	-	-	1	-	HGNC	10968
sTfR	chr5:131784393	chr5:131733397	0.844419	downstream_gene_variant	0	MODIFIER	SLC22A5	ENSG00000197375	Transcript	ENST00000245407	protein_coding	-	-	-	-	-	-	-	-	-	-	2091	1	-	HGNC	10969
sTfR	chr5:131784393	chr5:131731326	0.844252	downstream_gene_variant	0	MODIFIER	SLC22A5	ENSG00000197375	Transcript	ENST00000245407	protein_coding	-	-	-	-	-	-	-	-	-	-	20	1	-	HGNC	10969
sTfR	chr5:131784393	chr5:131727033	0.843949	intron_variant	0	MODIFIER	SLC22A5	ENSG00000197375	Transcript	ENST00000245407	protein_coding	-	7/9	-	-	-	-	-	-	-	-	-	1	-	HGNC	10969
sTfR	chr5:131784393	chr5:131725329	0.842028	intron_variant	0	MODIFIER	SLC22A5	ENSG00000197375	Transcript	ENST00000245407	protein_coding	-	6/9	-	-	-	-	-	-	-	-	-	1	-	HGNC	10969
sTfR	chr5:141482333	chr5:141482333	1	intergenic_variant	1	MODIFIER	-	-	-	-	-	-	-	-	-	-	-	-	-	-	-	-	-	-	-	-
sTfR	chr5:141482333	chr5:141482792	0.995421	intergenic_variant	0	MODIFIER	-	-	-	-	-	-	-	-	-	-	-	-	-	-	-	-	-	-	-	-
sTfR	chr5:141482333	chr5:141479550	0.98844	-	0	-	-	-	-	-	-	-	-	-	-	-	-	-	-	-	-	-	-	-	-	-
sTfR	chr5:141482333	chr5:141486433	0.988136	upstream_gene_variant	0	MODIFIER	NDFIP1	ENSG00000131507	Transcript	ENST00000253814	protein_coding	-	-	-	-	-	-	-	-	-	-	1637	1	-	HGNC	17592
sTfR	chr5:141482333	chr5:141485566	0.987164	upstream_gene_variant	0	MODIFIER	NDFIP1	ENSG00000131507	Transcript	ENST00000253814	protein_coding	-	-	-	-	-	-	-	-	-	-	2504	1	-	HGNC	17592
sTfR	chr5:141482333	chr5:141487530	0.986208	upstream_gene_variant	0	MODIFIER	NDFIP1	ENSG00000131507	Transcript	ENST00000253814	protein_coding	-	-	-	-	-	-	-	-	-	-	540	1	-	HGNC	17592
sTfR	chr5:141482333	chr5:141474008	0.952224	intergenic_variant	0	MODIFIER	-	-	-	-	-	-	-	-	-	-	-	-	-	-	-	-	-	-	-	-
sTfR	chr5:141482333	chr5:141470658	0.951827	intergenic_variant	0	MODIFIER	-	-	-	-	-	-	-	-	-	-	-	-	-	-	-	-	-	-	-	-
sTfR	chr5:141482333	chr5:141450326	0.875578	intergenic_variant	0	MODIFIER	-	-	-	-	-	-	-	-	-	-	-	-	-	-	-	-	-	-	-	-
sTfR	chr5:141482333	chr5:141464900	0.865746	intergenic_variant	0	MODIFIER	-	-	-	-	-	-	-	-	-	-	-	-	-	-	-	-	-	-	-	-
sTfR	chr5:141482333	chr5:141464204	0.846902	intergenic_variant	0	MODIFIER	-	-	-	-	-	-	-	-	-	-	-	-	-	-	-	-	-	-	-	-
sTfR	chr5:141482333	chr5:141463515	0.839019	intergenic_variant	0	MODIFIER	-	-	-	-	-	-	-	-	-	-	-	-	-	-	-	-	-	-	-	-
sTfR	chr5:141482333	chr5:141540911	0.823205	intergenic_variant	0	MODIFIER	-	-	-	-	-	-	-	-	-	-	-	-	-	-	-	-	-	-	-	-
sTfR	chr5:141482333	chr5:141439358	0.812911	intergenic_variant	0	MODIFIER	-	-	-	-	-	-	-	-	-	-	-	-	-	-	-	-	-	-	-	-
sTfR	chr5:141482333	chr5:141439868	0.812141	intergenic_variant	0	MODIFIER	-	-	-	-	-	-	-	-	-	-	-	-	-	-	-	-	-	-	-	-
sTfR	chr5:141602204	chr5:141602204	1	intergenic_variant	1	MODIFIER	-	-	-	-	-	-	-	-	-	-	-	-	-	-	-	-	-	-	-	-
sTfR	chr6:25957426	chr6:25957426	1	intergenic_variant	1	MODIFIER	-	-	-	-	-	-	-	-	-	-	-	-	-	-	-	-	-	-	-	-
sTfR	chr6:25957426	chr6:25948738	0.996831	intergenic_variant	0	MODIFIER	-	-	-	-	-	-	-	-	-	-	-	-	-	-	-	-	-	-	-	-
sTfR	chr6:25957426	chr6:25950144	0.996825	intergenic_variant	0	MODIFIER	-	-	-	-	-	-	-	-	-	-	-	-	-	-	-	-	-	-	-	-
sTfR	chr6:25957426	chr6:25954394	0.996136	intergenic_variant	0	MODIFIER	-	-	-	-	-	-	-	-	-	-	-	-	-	-	-	-	-	-	-	-
sTfR	chr6:25957426	chr6:25924805	0.983654	intron_variant	0	MODIFIER	SLC17A2	ENSG00000112337	Transcript	ENST00000265425	protein_coding	-	1/10	-	-	-	-	-	-	-	-	-	-1	-	HGNC	10930
sTfR	chr6:25957426	chr6:25912634	0.983516	downstream_gene_variant	0	MODIFIER	SLC17A2	ENSG00000112337	Transcript	ENST00000265425	protein_coding	-	-	-	-	-	-	-	-	-	-	911	-1	-	HGNC	10930
sTfR	chr6:25957426	chr6:25897618	0.979942	intergenic_variant	0	MODIFIER	-	-	-	-	-	-	-	-	-	-	-	-	-	-	-	-	-	-	-	-
sTfR	chr6:25957426	chr6:25882678	0.849618	upstream_gene_variant	0	MODIFIER	SLC17A3	ENSG00000124564	Transcript	ENST00000360657	protein_coding	-	-	-	-	-	-	-	-	-	-	164	-1	-	HGNC	10931
sTfR	chr6:26093141	chr6:26093141	1	missense_variant	1	MODERATE	HFE	ENSG00000010704	Transcript	ENST00000309234	protein_coding	4/6	-	-	-	847	845	282	C/Y	tGc/tAc	-	-	1	-	HGNC	4886
sTfR	chr6:26093141	chr6:26098474	0.985909	downstream_gene_variant	0	MODIFIER	HFE	ENSG00000010704	Transcript	ENST00000309234	protein_coding	-	-	-	-	-	-	-	-	-	-	3693	1	-	HGNC	4886
sTfR	chr6:26093141	chr6:26072992	0.984201	intergenic_variant	0	MODIFIER	-	-	-	-	-	-	-	-	-	-	-	-	-	-	-	-	-	-	-	-
sTfR	chr6:26093141	chr6:25918225	0.93793	intron_variant	0	MODIFIER	SLC17A2	ENSG00000112337	Transcript	ENST00000265425	protein_coding	-	5/10	-	-	-	-	-	-	-	-	-	-1	-	HGNC	10930
sTfR	chr6:26093141	chr6:26123502	0.914133	upstream_gene_variant	0	MODIFIER	HIST1H2AC	ENSG00000180573	Transcript	ENST00000314088	nonsense_mediated_decay	-	-	-	-	-	-	-	-	-	-	871	1	-	HGNC	4733
sTfR	chr6:26093141	chr6:25878848	0.904144	intron_variant	0	MODIFIER	SLC17A3	ENSG00000124564	Transcript	ENST00000360657	protein_coding	-	1/11	-	-	-	-	-	-	-	-	-	-1	-	HGNC	10931
sTfR	chr6:26093141	chr6:25842951	0.859993	downstream_gene_variant	0	MODIFIER	SLC17A3	ENSG00000124564	Transcript	ENST00000360657	protein_coding	-	-	-	-	-	-	-	-	-	-	2377	-1	-	HGNC	10931
sTfR	chr6:26093141	chr6:25857920	0.857329	intron_variant&non_coding_transcript_variant	0	MODIFIER	SLC17A3	ENSG00000124564	Transcript	ENST00000308453	retained_intron	-	4/5	-	-	-	-	-	-	-	-	-	-1	-	HGNC	10931
sTfR	chr6:135427159	chr6:135427159	1	upstream_gene_variant	1	MODIFIER	HBS1L	ENSG00000112339	Transcript	ENST00000529882	protein_coding	-	-	-	-	-	-	-	-	-	-	2965	-1	cds_end_NF	HGNC	4834
sTfR	chr6:135427159	chr6:135427144	0.995546	upstream_gene_variant	0	MODIFIER	HBS1L	ENSG00000112339	Transcript	ENST00000529882	protein_coding	-	-	-	-	-	-	-	-	-	-	2950	-1	cds_end_NF	HGNC	4834
sTfR	chr6:135427159	chr6:135426573	0.988162	upstream_gene_variant	0	MODIFIER	HBS1L	ENSG00000112339	Transcript	ENST00000529882	protein_coding	-	-	-	-	-	-	-	-	-	-	2379	-1	cds_end_NF	HGNC	4834
sTfR	chr6:135427159	chr6:135427817	0.986352	upstream_gene_variant	0	MODIFIER	HBS1L	ENSG00000112339	Transcript	ENST00000529882	protein_coding	-	-	-	-	-	-	-	-	-	-	3623	-1	cds_end_NF	HGNC	4834
sTfR	chr6:135427159	chr6:135426558	0.986234	upstream_gene_variant	0	MODIFIER	HBS1L	ENSG00000112339	Transcript	ENST00000529882	protein_coding	-	-	-	-	-	-	-	-	-	-	2364	-1	cds_end_NF	HGNC	4834
sTfR	chr6:135427159	chr6:135424179	0.98395	5_prime_UTR_variant	0	MODIFIER	HBS1L	ENSG00000112339	Transcript	ENST00000529882	protein_coding	1/5	-	-	-	16	-	-	-	-	-	-	-1	cds_end_NF	HGNC	4834
sTfR	chr6:135427159	chr6:135428537	0.978221	upstream_gene_variant	0	MODIFIER	HBS1L	ENSG00000112339	Transcript	ENST00000529882	protein_coding	-	-	-	-	-	-	-	-	-	-	4343	-1	cds_end_NF	HGNC	4834
sTfR	chr6:135427159	chr6:135422296	0.977263	intron_variant	0	MODIFIER	HBS1L	ENSG00000112339	Transcript	ENST00000529882	protein_coding	-	1/4	-	-	-	-	-	-	-	-	-	-1	cds_end_NF	HGNC	4834
sTfR	chr6:135427159	chr6:135423209	0.975032	intron_variant	0	MODIFIER	HBS1L	ENSG00000112339	Transcript	ENST00000529882	protein_coding	-	1/4	-	-	-	-	-	-	-	-	-	-1	cds_end_NF	HGNC	4834
sTfR	chr6:135427159	chr6:135424723	0.945202	-	0	-	-	-	-	-	-	-	-	-	-	-	-	-	-	-	-	-	-	-	-	-
sTfR	chr6:135427159	chr6:135418916	0.917915	intron_variant	0	MODIFIER	HBS1L	ENSG00000112339	Transcript	ENST00000529882	protein_coding	-	1/4	-	-	-	-	-	-	-	-	-	-1	cds_end_NF	HGNC	4834
sTfR	chr6:135427159	chr6:135411228	0.901157	intron_variant	0	MODIFIER	HBS1L	ENSG00000112339	Transcript	ENST00000529882	protein_coding	-	1/4	-	-	-	-	-	-	-	-	-	-1	cds_end_NF	HGNC	4834
sTfR	chr6:135427159	chr6:135402339	0.894728	intron_variant	0	MODIFIER	HBS1L	ENSG00000112339	Transcript	ENST00000529882	protein_coding	-	1/4	-	-	-	-	-	-	-	-	-	-1	cds_end_NF	HGNC	4834
sTfR	chr6:135427159	chr6:135406178	0.882449	intron_variant	0	MODIFIER	HBS1L	ENSG00000112339	Transcript	ENST00000529882	protein_coding	-	1/4	-	-	-	-	-	-	-	-	-	-1	cds_end_NF	HGNC	4834
sTfR	chr6:135427159	chr6:135431640	0.881592	intergenic_variant	0	MODIFIER	-	-	-	-	-	-	-	-	-	-	-	-	-	-	-	-	-	-	-	-
sTfR	chr6:135427159	chr6:135421067	0.877846	-	0	-	-	-	-	-	-	-	-	-	-	-	-	-	-	-	-	-	-	-	-	-
sTfR	chr6:135427159	chr6:135431318	0.862951	intergenic_variant	0	MODIFIER	-	-	-	-	-	-	-	-	-	-	-	-	-	-	-	-	-	-	-	-
sTfR	chr6:135427159	chr6:135432552	0.817093	intergenic_variant	0	MODIFIER	-	-	-	-	-	-	-	-	-	-	-	-	-	-	-	-	-	-	-	-
sTfR	chr6:159020121	chr6:159020121	1	intron_variant	1	MODIFIER	TMEM181	ENSG00000146433	Transcript	ENST00000367090	protein_coding	-	6/16	-	-	-	-	-	-	-	-	-	1	-	HGNC	20958
sTfR	chr6:159026327	chr6:159026327	1	missense_variant	1	MODERATE	TMEM181	ENSG00000146433	Transcript	ENST00000367090	protein_coding	7/17	-	-	-	943	932	311	Q/R	cAg/cGg	-	-	1	-	HGNC	20958
sTfR	chr7:1080897	chr7:1080897	1	intron_variant	0	MODIFIER	C7orf50	ENSG00000146540	Transcript	ENST00000357429	protein_coding	-	2/4	-	-	-	-	-	-	-	-	-	-1	-	HGNC	22421
sTfR	chr7:1080897	chr7:1080953	0.976595	intron_variant	0	MODIFIER	C7orf50	ENSG00000146540	Transcript	ENST00000357429	protein_coding	-	2/4	-	-	-	-	-	-	-	-	-	-1	-	HGNC	22421
sTfR	chr7:1080897	chr7:1080564	0.973603	intron_variant	0	MODIFIER	C7orf50	ENSG00000146540	Transcript	ENST00000357429	protein_coding	-	2/4	-	-	-	-	-	-	-	-	-	-1	-	HGNC	22421
sTfR	chr7:1080897	chr7:1080182	0.973578	intron_variant	0	MODIFIER	C7orf50	ENSG00000146540	Transcript	ENST00000357429	protein_coding	-	2/4	-	-	-	-	-	-	-	-	-	-1	-	HGNC	22421
sTfR	chr7:1080897	chr7:1080241	0.973568	intron_variant	0	MODIFIER	C7orf50	ENSG00000146540	Transcript	ENST00000357429	protein_coding	-	2/4	-	-	-	-	-	-	-	-	-	-1	-	HGNC	22421
sTfR	chr7:1080897	chr7:1070539	0.973336	intron_variant	0	MODIFIER	C7orf50	ENSG00000146540	Transcript	ENST00000357429	protein_coding	-	2/4	-	-	-	-	-	-	-	-	-	-1	-	HGNC	22421
sTfR	chr7:1080897	chr7:1073764	0.973273	intron_variant	0	MODIFIER	C7orf50	ENSG00000146540	Transcript	ENST00000357429	protein_coding	-	2/4	-	-	-	-	-	-	-	-	-	-1	-	HGNC	22421
sTfR	chr7:1080897	chr7:1070912	0.973234	intron_variant	0	MODIFIER	C7orf50	ENSG00000146540	Transcript	ENST00000357429	protein_coding	-	2/4	-	-	-	-	-	-	-	-	-	-1	-	HGNC	22421
sTfR	chr7:1080897	chr7:1073202	0.973188	intron_variant	0	MODIFIER	C7orf50	ENSG00000146540	Transcript	ENST00000357429	protein_coding	-	2/4	-	-	-	-	-	-	-	-	-	-1	-	HGNC	22421
sTfR	chr7:1080897	chr7:1072890	0.973173	intron_variant	0	MODIFIER	C7orf50	ENSG00000146540	Transcript	ENST00000357429	protein_coding	-	2/4	-	-	-	-	-	-	-	-	-	-1	-	HGNC	22421
sTfR	chr7:1080897	chr7:1071711	0.973162	intron_variant	0	MODIFIER	C7orf50	ENSG00000146540	Transcript	ENST00000357429	protein_coding	-	2/4	-	-	-	-	-	-	-	-	-	-1	-	HGNC	22421
sTfR	chr7:1080897	chr7:1073476	0.973145	intron_variant	0	MODIFIER	C7orf50	ENSG00000146540	Transcript	ENST00000357429	protein_coding	-	2/4	-	-	-	-	-	-	-	-	-	-1	-	HGNC	22421
sTfR	chr7:1080897	chr7:1071823	0.973098	intron_variant	0	MODIFIER	C7orf50	ENSG00000146540	Transcript	ENST00000357429	protein_coding	-	2/4	-	-	-	-	-	-	-	-	-	-1	-	HGNC	22421
sTfR	chr7:1080897	chr7:1070278	0.973045	intron_variant	0	MODIFIER	C7orf50	ENSG00000146540	Transcript	ENST00000357429	protein_coding	-	2/4	-	-	-	-	-	-	-	-	-	-1	-	HGNC	22421
sTfR	chr7:1080897	chr7:1075245	0.972874	intron_variant	0	MODIFIER	C7orf50	ENSG00000146540	Transcript	ENST00000357429	protein_coding	-	2/4	-	-	-	-	-	-	-	-	-	-1	-	HGNC	22421
sTfR	chr7:1080897	chr7:1072634	0.972794	intron_variant	0	MODIFIER	C7orf50	ENSG00000146540	Transcript	ENST00000357429	protein_coding	-	2/4	-	-	-	-	-	-	-	-	-	-1	-	HGNC	22421
sTfR	chr7:1080897	chr7:1076072	0.972698	intron_variant	0	MODIFIER	C7orf50	ENSG00000146540	Transcript	ENST00000357429	protein_coding	-	2/4	-	-	-	-	-	-	-	-	-	-1	-	HGNC	22421
sTfR	chr7:1080897	chr7:1069807	0.972543	intron_variant	0	MODIFIER	C7orf50	ENSG00000146540	Transcript	ENST00000357429	protein_coding	-	2/4	-	-	-	-	-	-	-	-	-	-1	-	HGNC	22421
sTfR	chr7:1080897	chr7:1068453	0.972511	intron_variant	0	MODIFIER	C7orf50	ENSG00000146540	Transcript	ENST00000357429	protein_coding	-	2/4	-	-	-	-	-	-	-	-	-	-1	-	HGNC	22421
sTfR	chr7:1080897	chr7:1070631	0.972441	intron_variant	0	MODIFIER	C7orf50	ENSG00000146540	Transcript	ENST00000357429	protein_coding	-	2/4	-	-	-	-	-	-	-	-	-	-1	-	HGNC	22421
sTfR	chr7:1080897	chr7:1067403	0.972198	intron_variant	0	MODIFIER	C7orf50	ENSG00000146540	Transcript	ENST00000357429	protein_coding	-	2/4	-	-	-	-	-	-	-	-	-	-1	-	HGNC	22421
sTfR	chr7:1080897	chr7:1083777	0.972139	intron_variant	0	MODIFIER	C7orf50	ENSG00000146540	Transcript	ENST00000357429	protein_coding	-	2/4	-	-	-	-	-	-	-	-	-	-1	-	HGNC	22421
sTfR	chr7:1080897	chr7:1072440	0.971631	intron_variant	0	MODIFIER	C7orf50	ENSG00000146540	Transcript	ENST00000357429	protein_coding	-	2/4	-	-	-	-	-	-	-	-	-	-1	-	HGNC	22421
sTfR	chr7:1080897	chr7:1082021	0.971539	intron_variant	0	MODIFIER	C7orf50	ENSG00000146540	Transcript	ENST00000357429	protein_coding	-	2/4	-	-	-	-	-	-	-	-	-	-1	-	HGNC	22421
sTfR	chr7:1080897	chr7:1083927	0.971514	intron_variant	0	MODIFIER	C7orf50	ENSG00000146540	Transcript	ENST00000357429	protein_coding	-	2/4	-	-	-	-	-	-	-	-	-	-1	-	HGNC	22421
sTfR	chr7:1080897	chr7:1085508	0.971506	intron_variant	0	MODIFIER	C7orf50	ENSG00000146540	Transcript	ENST00000357429	protein_coding	-	2/4	-	-	-	-	-	-	-	-	-	-1	-	HGNC	22421
sTfR	chr7:1080897	chr7:1084706	0.971495	intron_variant	0	MODIFIER	C7orf50	ENSG00000146540	Transcript	ENST00000357429	protein_coding	-	2/4	-	-	-	-	-	-	-	-	-	-1	-	HGNC	22421
sTfR	chr7:1080897	chr7:1086351	0.97145	intron_variant	0	MODIFIER	C7orf50	ENSG00000146540	Transcript	ENST00000357429	protein_coding	-	2/4	-	-	-	-	-	-	-	-	-	-1	-	HGNC	22421
sTfR	chr7:1080897	chr7:1068232	0.971042	intron_variant	0	MODIFIER	C7orf50	ENSG00000146540	Transcript	ENST00000357429	protein_coding	-	2/4	-	-	-	-	-	-	-	-	-	-1	-	HGNC	22421
sTfR	chr7:1080897	chr7:1088630	0.9704	intron_variant	0	MODIFIER	C7orf50	ENSG00000146540	Transcript	ENST00000357429	protein_coding	-	2/4	-	-	-	-	-	-	-	-	-	-1	-	HGNC	22421
sTfR	chr7:1080897	chr7:1088838	0.970247	intron_variant	0	MODIFIER	C7orf50	ENSG00000146540	Transcript	ENST00000357429	protein_coding	-	2/4	-	-	-	-	-	-	-	-	-	-1	-	HGNC	22421
sTfR	chr7:1080897	chr7:1088494	0.970151	intron_variant	0	MODIFIER	C7orf50	ENSG00000146540	Transcript	ENST00000357429	protein_coding	-	2/4	-	-	-	-	-	-	-	-	-	-1	-	HGNC	22421
sTfR	chr7:1080897	chr7:1084394	0.97003	intron_variant	0	MODIFIER	C7orf50	ENSG00000146540	Transcript	ENST00000357429	protein_coding	-	2/4	-	-	-	-	-	-	-	-	-	-1	-	HGNC	22421
sTfR	chr7:1080897	chr7:1086716	0.969756	intron_variant	0	MODIFIER	C7orf50	ENSG00000146540	Transcript	ENST00000357429	protein_coding	-	2/4	-	-	-	-	-	-	-	-	-	-1	-	HGNC	22421
sTfR	chr7:1080897	chr7:1089159	0.969313	intron_variant	0	MODIFIER	C7orf50	ENSG00000146540	Transcript	ENST00000357429	protein_coding	-	2/4	-	-	-	-	-	-	-	-	-	-1	-	HGNC	22421
sTfR	chr7:1080897	chr7:1080925	0.96902	intron_variant	0	MODIFIER	C7orf50	ENSG00000146540	Transcript	ENST00000357429	protein_coding	-	2/4	-	-	-	-	-	-	-	-	-	-1	-	HGNC	22421
sTfR	chr7:1080897	chr7:1090183	0.96835	intron_variant	0	MODIFIER	C7orf50	ENSG00000146540	Transcript	ENST00000357429	protein_coding	-	2/4	-	-	-	-	-	-	-	-	-	-1	-	HGNC	22421
sTfR	chr7:1080897	chr7:1080869	0.967765	intron_variant	0	MODIFIER	C7orf50	ENSG00000146540	Transcript	ENST00000357429	protein_coding	-	2/4	-	-	-	-	-	-	-	-	-	-1	-	HGNC	22421
sTfR	chr7:1080897	chr7:1069350	0.967169	intron_variant	0	MODIFIER	C7orf50	ENSG00000146540	Transcript	ENST00000357429	protein_coding	-	2/4	-	-	-	-	-	-	-	-	-	-1	-	HGNC	22421
sTfR	chr7:1080897	chr7:1090109	0.966618	intron_variant	0	MODIFIER	C7orf50	ENSG00000146540	Transcript	ENST00000357429	protein_coding	-	2/4	-	-	-	-	-	-	-	-	-	-1	-	HGNC	22421
sTfR	chr7:1080897	chr7:1067762	0.96467	intron_variant	0	MODIFIER	C7orf50	ENSG00000146540	Transcript	ENST00000357429	protein_coding	-	2/4	-	-	-	-	-	-	-	-	-	-1	-	HGNC	22421
sTfR	chr7:1080897	chr7:1090440	0.964569	intron_variant	0	MODIFIER	C7orf50	ENSG00000146540	Transcript	ENST00000357429	protein_coding	-	2/4	-	-	-	-	-	-	-	-	-	-1	-	HGNC	22421
sTfR	chr7:1080897	chr7:1089458	0.96277	intron_variant	0	MODIFIER	C7orf50	ENSG00000146540	Transcript	ENST00000357429	protein_coding	-	2/4	-	-	-	-	-	-	-	-	-	-1	-	HGNC	22421
sTfR	chr7:1080897	chr7:1063313	0.962418	intron_variant	0	MODIFIER	C7orf50	ENSG00000146540	Transcript	ENST00000357429	protein_coding	-	2/4	-	-	-	-	-	-	-	-	-	-1	-	HGNC	22421
sTfR	chr7:1080897	chr7:1063593	0.962258	intron_variant	0	MODIFIER	C7orf50	ENSG00000146540	Transcript	ENST00000357429	protein_coding	-	2/4	-	-	-	-	-	-	-	-	-	-1	-	HGNC	22421
sTfR	chr7:1080897	chr7:1089087	0.961849	intron_variant	0	MODIFIER	C7orf50	ENSG00000146540	Transcript	ENST00000357429	protein_coding	-	2/4	-	-	-	-	-	-	-	-	-	-1	-	HGNC	22421
sTfR	chr7:1080897	chr7:1060510	0.961432	intron_variant	0	MODIFIER	C7orf50	ENSG00000146540	Transcript	ENST00000357429	protein_coding	-	2/4	-	-	-	-	-	-	-	-	-	-1	-	HGNC	22421
sTfR	chr7:1080897	chr7:1091625	0.960497	intron_variant	0	MODIFIER	C7orf50	ENSG00000146540	Transcript	ENST00000357429	protein_coding	-	2/4	-	-	-	-	-	-	-	-	-	-1	-	HGNC	22421
sTfR	chr7:1080897	chr7:1058511	0.960492	intron_variant	0	MODIFIER	C7orf50	ENSG00000146540	Transcript	ENST00000357429	protein_coding	-	2/4	-	-	-	-	-	-	-	-	-	-1	-	HGNC	22421
sTfR	chr7:1080897	chr7:1058193	0.960449	intron_variant	0	MODIFIER	C7orf50	ENSG00000146540	Transcript	ENST00000357429	protein_coding	-	2/4	-	-	-	-	-	-	-	-	-	-1	-	HGNC	22421
sTfR	chr7:1080897	chr7:1066410	0.959705	intron_variant	0	MODIFIER	C7orf50	ENSG00000146540	Transcript	ENST00000357429	protein_coding	-	2/4	-	-	-	-	-	-	-	-	-	-1	-	HGNC	22421
sTfR	chr7:1080897	chr7:1060288	0.957644	intron_variant	0	MODIFIER	C7orf50	ENSG00000146540	Transcript	ENST00000357429	protein_coding	-	2/4	-	-	-	-	-	-	-	-	-	-1	-	HGNC	22421
sTfR	chr7:1080897	chr7:1065548	0.954439	intron_variant	0	MODIFIER	C7orf50	ENSG00000146540	Transcript	ENST00000357429	protein_coding	-	2/4	-	-	-	-	-	-	-	-	-	-1	-	HGNC	22421
sTfR	chr7:1080897	chr7:1060084	0.954211	intron_variant	0	MODIFIER	C7orf50	ENSG00000146540	Transcript	ENST00000357429	protein_coding	-	2/4	-	-	-	-	-	-	-	-	-	-1	-	HGNC	22421
sTfR	chr7:1080897	chr7:1072118	0.946884	-	0	-	-	-	-	-	-	-	-	-	-	-	-	-	-	-	-	-	-	-	-	-
sTfR	chr7:1080897	chr7:1094342	0.945567	upstream_gene_variant	0	MODIFIER	GPR146	ENSG00000164849	Transcript	ENST00000297468	protein_coding	-	-	-	-	-	-	-	-	-	-	2799	1	-	HGNC	21718
sTfR	chr7:1080897	chr7:1094128	0.9455	upstream_gene_variant	0	MODIFIER	GPR146	ENSG00000164849	Transcript	ENST00000297468	protein_coding	-	-	-	-	-	-	-	-	-	-	3013	1	-	HGNC	21718
sTfR	chr7:1080897	chr7:1094513	0.945457	upstream_gene_variant	0	MODIFIER	GPR146	ENSG00000164849	Transcript	ENST00000297468	protein_coding	-	-	-	-	-	-	-	-	-	-	2628	1	-	HGNC	21718
sTfR	chr7:1080897	chr7:1097394	0.945361	synonymous_variant	0	LOW	GPR146	ENSG00000164849	Transcript	ENST00000297468	protein_coding	1/1	-	-	-	254	243	81	P	ccC/ccT	-	-	1	-	HGNC	21718
sTfR	chr7:1080897	chr7:1097023	0.945358	upstream_gene_variant	0	MODIFIER	GPR146	ENSG00000164849	Transcript	ENST00000297468	protein_coding	-	-	-	-	-	-	-	-	-	-	118	1	-	HGNC	21718
sTfR	chr7:1080897	chr7:1094121	0.94527	upstream_gene_variant	0	MODIFIER	GPR146	ENSG00000164849	Transcript	ENST00000297468	protein_coding	-	-	-	-	-	-	-	-	-	-	3020	1	-	HGNC	21718
sTfR	chr7:1080897	chr7:1093968	0.945255	upstream_gene_variant	0	MODIFIER	GPR146	ENSG00000164849	Transcript	ENST00000297468	protein_coding	-	-	-	-	-	-	-	-	-	-	3173	1	-	HGNC	21718
sTfR	chr7:1080897	chr7:1097895	0.945203	synonymous_variant	0	LOW	GPR146	ENSG00000164849	Transcript	ENST00000297468	protein_coding	1/1	-	-	-	755	744	248	P	ccG/ccA	-	-	1	-	HGNC	21718
sTfR	chr7:1080897	chr7:1097183	0.944976	missense_variant	1	MODERATE	GPR146	ENSG00000164849	Transcript	ENST00000297468	protein_coding	1/1	-	-	-	43	32	11	E/G	gAg/gGg	-	-	1	-	HGNC	21718
sTfR	chr7:1080897	chr7:1096013	0.944746	upstream_gene_variant	0	MODIFIER	GPR146	ENSG00000164849	Transcript	ENST00000297468	protein_coding	-	-	-	-	-	-	-	-	-	-	1128	1	-	HGNC	21718
sTfR	chr7:1080897	chr7:1096846	0.944447	upstream_gene_variant	0	MODIFIER	GPR146	ENSG00000164849	Transcript	ENST00000297468	protein_coding	-	-	-	-	-	-	-	-	-	-	295	1	-	HGNC	21718
sTfR	chr7:1080897	chr7:1100861	0.94429	downstream_gene_variant	0	MODIFIER	GPR146	ENSG00000164849	Transcript	ENST00000297468	protein_coding	-	-	-	-	-	-	-	-	-	-	1964	1	-	HGNC	21718
sTfR	chr7:1080897	chr7:1096367	0.944168	upstream_gene_variant	0	MODIFIER	GPR146	ENSG00000164849	Transcript	ENST00000297468	protein_coding	-	-	-	-	-	-	-	-	-	-	774	1	-	HGNC	21718
sTfR	chr7:1080897	chr7:1100307	0.943975	downstream_gene_variant	0	MODIFIER	GPR146	ENSG00000164849	Transcript	ENST00000297468	protein_coding	-	-	-	-	-	-	-	-	-	-	1410	1	-	HGNC	21718
sTfR	chr7:1080897	chr7:1101433	0.943958	downstream_gene_variant	0	MODIFIER	GPR146	ENSG00000164849	Transcript	ENST00000297468	protein_coding	-	-	-	-	-	-	-	-	-	-	2536	1	-	HGNC	21718
sTfR	chr7:1080897	chr7:1096793	0.943905	upstream_gene_variant	0	MODIFIER	GPR146	ENSG00000164849	Transcript	ENST00000297468	protein_coding	-	-	-	-	-	-	-	-	-	-	348	1	-	HGNC	21718
sTfR	chr7:1080897	chr7:1102122	0.943439	downstream_gene_variant	0	MODIFIER	GPR146	ENSG00000164849	Transcript	ENST00000297468	protein_coding	-	-	-	-	-	-	-	-	-	-	3225	1	-	HGNC	21718
sTfR	chr7:1080897	chr7:1101290	0.942913	downstream_gene_variant	0	MODIFIER	GPR146	ENSG00000164849	Transcript	ENST00000297468	protein_coding	-	-	-	-	-	-	-	-	-	-	2393	1	-	HGNC	21718
sTfR	chr7:1080897	chr7:1102097	0.942813	downstream_gene_variant	0	MODIFIER	GPR146	ENSG00000164849	Transcript	ENST00000297468	protein_coding	-	-	-	-	-	-	-	-	-	-	3200	1	-	HGNC	21718
sTfR	chr7:1080897	chr7:1095877	0.942426	upstream_gene_variant	0	MODIFIER	GPR146	ENSG00000164849	Transcript	ENST00000297468	protein_coding	-	-	-	-	-	-	-	-	-	-	1264	1	-	HGNC	21718
sTfR	chr7:1080897	chr7:1100296	0.94235	downstream_gene_variant	0	MODIFIER	GPR146	ENSG00000164849	Transcript	ENST00000297468	protein_coding	-	-	-	-	-	-	-	-	-	-	1399	1	-	HGNC	21718
sTfR	chr7:1080897	chr7:1096139	0.942301	upstream_gene_variant	0	MODIFIER	GPR146	ENSG00000164849	Transcript	ENST00000297468	protein_coding	-	-	-	-	-	-	-	-	-	-	1002	1	-	HGNC	21718
sTfR	chr7:1080897	chr7:1095418	0.942272	upstream_gene_variant	0	MODIFIER	GPR146	ENSG00000164849	Transcript	ENST00000297468	protein_coding	-	-	-	-	-	-	-	-	-	-	1723	1	-	HGNC	21718
sTfR	chr7:1080897	chr7:1095866	0.942183	upstream_gene_variant	0	MODIFIER	GPR146	ENSG00000164849	Transcript	ENST00000297468	protein_coding	-	-	-	-	-	-	-	-	-	-	1275	1	-	HGNC	21718
sTfR	chr7:1080897	chr7:1105372	0.942043	intron_variant	0	MODIFIER	C7orf50	ENSG00000146540	Transcript	ENST00000357429	protein_coding	-	2/4	-	-	-	-	-	-	-	-	-	-1	-	HGNC	22421
sTfR	chr7:1080897	chr7:1071531	0.941959	intron_variant	0	MODIFIER	C7orf50	ENSG00000146540	Transcript	ENST00000357429	protein_coding	-	2/4	-	-	-	-	-	-	-	-	-	-1	-	HGNC	22421
sTfR	chr7:1080897	chr7:1108141	0.941643	intron_variant	0	MODIFIER	C7orf50	ENSG00000146540	Transcript	ENST00000357429	protein_coding	-	2/4	-	-	-	-	-	-	-	-	-	-1	-	HGNC	22421
sTfR	chr7:1080897	chr7:1105893	0.941366	-	0	-	-	-	-	-	-	-	-	-	-	-	-	-	-	-	-	-	-	-	-	-
sTfR	chr7:1080897	chr7:1105164	0.941317	intron_variant	0	MODIFIER	C7orf50	ENSG00000146540	Transcript	ENST00000357429	protein_coding	-	2/4	-	-	-	-	-	-	-	-	-	-1	-	HGNC	22421
sTfR	chr7:1080897	chr7:1110505	0.940935	intron_variant	0	MODIFIER	C7orf50	ENSG00000146540	Transcript	ENST00000357429	protein_coding	-	2/4	-	-	-	-	-	-	-	-	-	-1	-	HGNC	22421
sTfR	chr7:1080897	chr7:1110489	0.94087	-	0	-	-	-	-	-	-	-	-	-	-	-	-	-	-	-	-	-	-	-	-	-
sTfR	chr7:1080897	chr7:1100694	0.940769	downstream_gene_variant	0	MODIFIER	GPR146	ENSG00000164849	Transcript	ENST00000297468	protein_coding	-	-	-	-	-	-	-	-	-	-	1797	1	-	HGNC	21718
sTfR	chr7:1080897	chr7:1108531	0.940742	intron_variant	0	MODIFIER	C7orf50	ENSG00000146540	Transcript	ENST00000357429	protein_coding	-	2/4	-	-	-	-	-	-	-	-	-	-1	-	HGNC	22421
sTfR	chr7:1080897	chr7:1103958	0.939568	intron_variant	0	MODIFIER	C7orf50	ENSG00000146540	Transcript	ENST00000357429	protein_coding	-	2/4	-	-	-	-	-	-	-	-	-	-1	-	HGNC	22421
sTfR	chr7:1080897	chr7:1112348	0.939462	intron_variant	0	MODIFIER	C7orf50	ENSG00000146540	Transcript	ENST00000357429	protein_coding	-	2/4	-	-	-	-	-	-	-	-	-	-1	-	HGNC	22421
sTfR	chr7:1080897	chr7:1111958	0.939351	intron_variant	0	MODIFIER	C7orf50	ENSG00000146540	Transcript	ENST00000357429	protein_coding	-	2/4	-	-	-	-	-	-	-	-	-	-1	-	HGNC	22421
sTfR	chr7:1080897	chr7:1094508	0.939079	upstream_gene_variant	0	MODIFIER	GPR146	ENSG00000164849	Transcript	ENST00000297468	protein_coding	-	-	-	-	-	-	-	-	-	-	2633	1	-	HGNC	21718
sTfR	chr7:1080897	chr7:1110480	0.939063	intron_variant	0	MODIFIER	C7orf50	ENSG00000146540	Transcript	ENST00000357429	protein_coding	-	2/4	-	-	-	-	-	-	-	-	-	-1	-	HGNC	22421
sTfR	chr7:1080897	chr7:1098414	0.938668	3_prime_UTR_variant	0	MODIFIER	GPR146	ENSG00000164849	Transcript	ENST00000297468	protein_coding	1/1	-	-	-	1274	-	-	-	-	-	-	1	-	HGNC	21718
sTfR	chr7:1080897	chr7:1108785	0.93861	intron_variant	0	MODIFIER	C7orf50	ENSG00000146540	Transcript	ENST00000357429	protein_coding	-	2/4	-	-	-	-	-	-	-	-	-	-1	-	HGNC	22421
sTfR	chr7:1080897	chr7:1110658	0.938256	intron_variant	0	MODIFIER	C7orf50	ENSG00000146540	Transcript	ENST00000357429	protein_coding	-	2/4	-	-	-	-	-	-	-	-	-	-1	-	HGNC	22421
sTfR	chr7:1080897	chr7:1101079	0.937728	downstream_gene_variant	0	MODIFIER	GPR146	ENSG00000164849	Transcript	ENST00000297468	protein_coding	-	-	-	-	-	-	-	-	-	-	2182	1	-	HGNC	21718
sTfR	chr7:1080897	chr7:1110212	0.937568	intron_variant	0	MODIFIER	C7orf50	ENSG00000146540	Transcript	ENST00000357429	protein_coding	-	2/4	-	-	-	-	-	-	-	-	-	-1	-	HGNC	22421
sTfR	chr7:1080897	chr7:1105654	0.937323	intron_variant	0	MODIFIER	C7orf50	ENSG00000146540	Transcript	ENST00000357429	protein_coding	-	2/4	-	-	-	-	-	-	-	-	-	-1	-	HGNC	22421
sTfR	chr7:1080897	chr7:1098405	0.936102	3_prime_UTR_variant	0	MODIFIER	GPR146	ENSG00000164849	Transcript	ENST00000297468	protein_coding	1/1	-	-	-	1265	-	-	-	-	-	-	1	-	HGNC	21718
sTfR	chr7:1080897	chr7:1108954	0.935501	intron_variant	0	MODIFIER	C7orf50	ENSG00000146540	Transcript	ENST00000357429	protein_coding	-	2/4	-	-	-	-	-	-	-	-	-	-1	-	HGNC	22421
sTfR	chr7:1080897	chr7:1108743	0.93504	intron_variant	0	MODIFIER	C7orf50	ENSG00000146540	Transcript	ENST00000357429	protein_coding	-	2/4	-	-	-	-	-	-	-	-	-	-1	-	HGNC	22421
sTfR	chr7:1080897	chr7:1110322	0.934904	intron_variant	0	MODIFIER	C7orf50	ENSG00000146540	Transcript	ENST00000357429	protein_coding	-	2/4	-	-	-	-	-	-	-	-	-	-1	-	HGNC	22421
sTfR	chr7:1080897	chr7:1110257	0.934805	intron_variant	0	MODIFIER	C7orf50	ENSG00000146540	Transcript	ENST00000357429	protein_coding	-	2/4	-	-	-	-	-	-	-	-	-	-1	-	HGNC	22421
sTfR	chr7:1080897	chr7:1106742	0.930621	intron_variant	0	MODIFIER	C7orf50	ENSG00000146540	Transcript	ENST00000357429	protein_coding	-	2/4	-	-	-	-	-	-	-	-	-	-1	-	HGNC	22421
sTfR	chr7:1080897	chr7:1081075	0.929336	intron_variant	0	MODIFIER	C7orf50	ENSG00000146540	Transcript	ENST00000357429	protein_coding	-	2/4	-	-	-	-	-	-	-	-	-	-1	-	HGNC	22421
sTfR	chr7:1080897	chr7:1110544	0.928898	intron_variant	0	MODIFIER	C7orf50	ENSG00000146540	Transcript	ENST00000357429	protein_coding	-	2/4	-	-	-	-	-	-	-	-	-	-1	-	HGNC	22421
sTfR	chr7:1080897	chr7:1080981	0.924209	intron_variant	0	MODIFIER	C7orf50	ENSG00000146540	Transcript	ENST00000357429	protein_coding	-	2/4	-	-	-	-	-	-	-	-	-	-1	-	HGNC	22421
sTfR	chr7:1080897	chr7:1106503	0.91756	intron_variant	0	MODIFIER	C7orf50	ENSG00000146540	Transcript	ENST00000357429	protein_coding	-	2/4	-	-	-	-	-	-	-	-	-	-1	-	HGNC	22421
sTfR	chr7:1080897	chr7:1114023	0.914246	intron_variant	0	MODIFIER	C7orf50	ENSG00000146540	Transcript	ENST00000357429	protein_coding	-	2/4	-	-	-	-	-	-	-	-	-	-1	-	HGNC	22421
sTfR	chr7:1080897	chr7:1092074	0.904198	intron_variant	0	MODIFIER	C7orf50	ENSG00000146540	Transcript	ENST00000357429	protein_coding	-	2/4	-	-	-	-	-	-	-	-	-	-1	-	HGNC	22421
sTfR	chr7:1080897	chr7:1114012	0.896935	intron_variant	0	MODIFIER	C7orf50	ENSG00000146540	Transcript	ENST00000357429	protein_coding	-	2/4	-	-	-	-	-	-	-	-	-	-1	-	HGNC	22421
sTfR	chr7:1080897	chr7:995242	0.848711	upstream_gene_variant	0	MODIFIER	ADAP1	ENSG00000105963	Transcript	ENST00000265846	protein_coding	-	-	-	-	-	-	-	-	-	-	909	-1	-	HGNC	16486
sTfR	chr7:1080897	chr7:994756	0.845551	upstream_gene_variant	0	MODIFIER	ADAP1	ENSG00000105963	Transcript	ENST00000265846	protein_coding	-	-	-	-	-	-	-	-	-	-	423	-1	-	HGNC	16486
sTfR	chr7:1080897	chr7:990242	0.838963	intron_variant	0	MODIFIER	ADAP1	ENSG00000105963	Transcript	ENST00000265846	protein_coding	-	1/10	-	-	-	-	-	-	-	-	-	-1	-	HGNC	16486
sTfR	chr7:1080897	chr7:990039	0.838534	intron_variant	0	MODIFIER	ADAP1	ENSG00000105963	Transcript	ENST00000265846	protein_coding	-	1/10	-	-	-	-	-	-	-	-	-	-1	-	HGNC	16486
sTfR	chr7:1080897	chr7:1140158	0.834059	intron_variant	0	MODIFIER	C7orf50	ENSG00000146540	Transcript	ENST00000357429	protein_coding	-	2/4	-	-	-	-	-	-	-	-	-	-1	-	HGNC	22421
sTfR	chr7:1080897	chr7:988009	0.833306	intron_variant	0	MODIFIER	ADAP1	ENSG00000105963	Transcript	ENST00000265846	protein_coding	-	1/10	-	-	-	-	-	-	-	-	-	-1	-	HGNC	16486
sTfR	chr7:1080897	chr7:1142977	0.833072	intron_variant	0	MODIFIER	C7orf50	ENSG00000146540	Transcript	ENST00000357429	protein_coding	-	2/4	-	-	-	-	-	-	-	-	-	-1	-	HGNC	22421
sTfR	chr7:1080897	chr7:1063691	0.80995	intron_variant	0	MODIFIER	C7orf50	ENSG00000146540	Transcript	ENST00000357429	protein_coding	-	2/4	-	-	-	-	-	-	-	-	-	-1	-	HGNC	22421
sTfR	chr7:1080897	chr7:1070395	0.806215	intron_variant	0	MODIFIER	C7orf50	ENSG00000146540	Transcript	ENST00000357429	protein_coding	-	2/4	-	-	-	-	-	-	-	-	-	-1	-	HGNC	22421
sTfR	chr7:50427982	chr7:50427982	1	intron_variant	1	MODIFIER	IKZF1	ENSG00000185811	Transcript	ENST00000331340	protein_coding	-	3/7	-	-	-	-	-	-	-	-	-	1	-	HGNC	13176
sTfR	chr7:50427982	chr7:50428445	0.87674	intron_variant	0	MODIFIER	IKZF1	ENSG00000185811	Transcript	ENST00000331340	protein_coding	-	3/7	-	-	-	-	-	-	-	-	-	1	-	HGNC	13176
sTfR	chr7:50427982	chr7:50429442	0.858403	intron_variant	0	MODIFIER	IKZF1	ENSG00000185811	Transcript	ENST00000331340	protein_coding	-	3/7	-	-	-	-	-	-	-	-	-	1	-	HGNC	13176
sTfR	chr7:100235970	chr7:100235970	1	downstream_gene_variant	1	MODIFIER	ACTL6B	ENSG00000077080	Transcript	ENST00000160382	protein_coding	-	-	-	-	-	-	-	-	-	-	4750	-1	-	HGNC	160
sTfR	chr7:100235970	chr7:100236202	0.998511	downstream_gene_variant	0	MODIFIER	ACTL6B	ENSG00000077080	Transcript	ENST00000160382	protein_coding	-	-	-	-	-	-	-	-	-	-	4518	-1	-	HGNC	160
sTfR	chr7:100235970	chr7:100240296	0.992414	downstream_gene_variant	0	MODIFIER	ACTL6B	ENSG00000077080	Transcript	ENST00000160382	protein_coding	-	-	-	-	-	-	-	-	-	-	424	-1	-	HGNC	160
sTfR	chr7:100235970	chr7:100226665	0.955523	intron_variant	0	MODIFIER	TFR2	ENSG00000106327	Transcript	ENST00000223051	protein_coding	-	10/17	-	-	-	-	-	-	-	-	-	-1	-	HGNC	11762
sTfR	chr7:100235970	chr7:100224636	0.949517	intron_variant	0	MODIFIER	TFR2	ENSG00000106327	Transcript	ENST00000223051	protein_coding	-	16/17	-	-	-	-	-	-	-	-	-	-1	-	HGNC	11762
sTfR	chr7:100235970	chr7:100222162	0.949407	-	0	-	-	-	-	-	-	-	-	-	-	-	-	-	-	-	-	-	-	-	-	-
sTfR	chr7:100235970	chr7:100221849	0.948365	intron_variant	0	MODIFIER	TFR2	ENSG00000106327	Transcript	ENST00000223051	protein_coding	-	17/17	-	-	-	-	-	-	-	-	-	-1	-	HGNC	11762
sTfR	chr7:100235970	chr7:100222682	0.912739	-	0	-	-	-	-	-	-	-	-	-	-	-	-	-	-	-	-	-	-	-	-	-
sTfR	chr7:100235970	chr7:100236380	0.863266	-	0	-	-	-	-	-	-	-	-	-	-	-	-	-	-	-	-	-	-	-	-	-
sTfR	chr10:45953767	chr10:45953767	1	missense_variant	1	MODERATE	MARCH8	ENSG00000165406	Transcript	ENST00000319836	protein_coding	7/7	-	-	-	1546	796	266	H/Y	Cat/Tat	-	-	-1	-	HGNC	23356
sTfR	chr10:45953767	chr10:45982508	0.962996	intron_variant	0	MODIFIER	MARCH8	ENSG00000165406	Transcript	ENST00000319836	protein_coding	-	3/6	-	-	-	-	-	-	-	-	-	-1	-	HGNC	23356
sTfR	chr10:45953767	chr10:45978387	0.96139	intron_variant	0	MODIFIER	MARCH8	ENSG00000165406	Transcript	ENST00000319836	protein_coding	-	3/6	-	-	-	-	-	-	-	-	-	-1	-	HGNC	23356
sTfR	chr10:45953767	chr10:45983922	0.957308	intron_variant	0	MODIFIER	MARCH8	ENSG00000165406	Transcript	ENST00000319836	protein_coding	-	3/6	-	-	-	-	-	-	-	-	-	-1	-	HGNC	23356
sTfR	chr10:45953767	chr10:45997366	0.937643	intron_variant	0	MODIFIER	MARCH8	ENSG00000165406	Transcript	ENST00000319836	protein_coding	-	2/6	-	-	-	-	-	-	-	-	-	-1	-	HGNC	23356
sTfR	chr10:45953767	chr10:45996591	0.933951	-	0	-	-	-	-	-	-	-	-	-	-	-	-	-	-	-	-	-	-	-	-	-
sTfR	chr10:45953767	chr10:46018168	0.922444	intron_variant	0	MODIFIER	MARCH8	ENSG00000165406	Transcript	ENST00000319836	protein_coding	-	2/6	-	-	-	-	-	-	-	-	-	-1	-	HGNC	23356
sTfR	chr10:45953767	chr10:45972119	0.914239	intron_variant	0	MODIFIER	MARCH8	ENSG00000165406	Transcript	ENST00000319836	protein_coding	-	3/6	-	-	-	-	-	-	-	-	-	-1	-	HGNC	23356
sTfR	chr10:45953767	chr10:46003812	0.909771	intron_variant	0	MODIFIER	MARCH8	ENSG00000165406	Transcript	ENST00000319836	protein_coding	-	2/6	-	-	-	-	-	-	-	-	-	-1	-	HGNC	23356
sTfR	chr10:45953767	chr10:46007470	0.907204	intron_variant	0	MODIFIER	MARCH8	ENSG00000165406	Transcript	ENST00000319836	protein_coding	-	2/6	-	-	-	-	-	-	-	-	-	-1	-	HGNC	23356
sTfR	chr10:45953767	chr10:46001866	0.8813	intron_variant	0	MODIFIER	MARCH8	ENSG00000165406	Transcript	ENST00000319836	protein_coding	-	2/6	-	-	-	-	-	-	-	-	-	-1	-	HGNC	23356
sTfR	chr10:45953767	chr10:46022152	0.878594	intron_variant	0	MODIFIER	MARCH8	ENSG00000165406	Transcript	ENST00000319836	protein_coding	-	2/6	-	-	-	-	-	-	-	-	-	-1	-	HGNC	23356
sTfR	chr10:45953767	chr10:46056127	0.870635	intron_variant	0	MODIFIER	MARCH8	ENSG00000165406	Transcript	ENST00000319836	protein_coding	-	1/6	-	-	-	-	-	-	-	-	-	-1	-	HGNC	23356
sTfR	chr10:45953767	chr10:46063654	0.867148	intron_variant	0	MODIFIER	MARCH8	ENSG00000165406	Transcript	ENST00000319836	protein_coding	-	1/6	-	-	-	-	-	-	-	-	-	-1	-	HGNC	23356
sTfR	chr10:45953767	chr10:46024729	0.852238	intron_variant	0	MODIFIER	MARCH8	ENSG00000165406	Transcript	ENST00000319836	protein_coding	-	2/6	-	-	-	-	-	-	-	-	-	-1	-	HGNC	23356
sTfR	chr10:45953767	chr10:46086324	0.835695	intron_variant	0	MODIFIER	MARCH8	ENSG00000165406	Transcript	ENST00000319836	protein_coding	-	1/6	-	-	-	-	-	-	-	-	-	-1	-	HGNC	23356
sTfR	chr10:45953767	chr10:46087283	0.83569	intron_variant	0	MODIFIER	MARCH8	ENSG00000165406	Transcript	ENST00000319836	protein_coding	-	1/6	-	-	-	-	-	-	-	-	-	-1	-	HGNC	23356
sTfR	chr10:45953767	chr10:46055646	0.832568	intron_variant	0	MODIFIER	MARCH8	ENSG00000165406	Transcript	ENST00000319836	protein_coding	-	1/6	-	-	-	-	-	-	-	-	-	-1	-	HGNC	23356
sTfR	chr10:45953767	chr10:46042573	0.825023	intron_variant	0	MODIFIER	MARCH8	ENSG00000165406	Transcript	ENST00000319836	protein_coding	-	1/6	-	-	-	-	-	-	-	-	-	-1	-	HGNC	23356
sTfR	chr10:71093392	chr10:71093392	1	intron_variant	1	MODIFIER	HK1	ENSG00000156515	Transcript	ENST00000298649	protein_coding	-	1/17	-	-	-	-	-	-	-	-	-	1	-	HGNC	4922
sTfR	chr10:71093392	chr10:71099888	0.842258	intron_variant	0	MODIFIER	HK1	ENSG00000156515	Transcript	ENST00000298649	protein_coding	-	1/17	-	-	-	-	-	-	-	-	-	1	-	HGNC	4922
sTfR	chr10:71093392	chr10:71100726	0.837236	intron_variant	0	MODIFIER	HK1	ENSG00000156515	Transcript	ENST00000298649	protein_coding	-	1/17	-	-	-	-	-	-	-	-	-	1	-	HGNC	4922
sTfR	chr10:71093392	chr10:71100920	0.833195	intron_variant	0	MODIFIER	HK1	ENSG00000156515	Transcript	ENST00000298649	protein_coding	-	1/17	-	-	-	-	-	-	-	-	-	1	-	HGNC	4922
sTfR	chr10:71093392	chr10:71106964	0.832998	intron_variant	0	MODIFIER	HK1	ENSG00000156515	Transcript	ENST00000298649	protein_coding	-	2/17	-	-	-	-	-	-	-	-	-	1	-	HGNC	4922
sTfR	chr10:71093392	chr10:71104588	0.830559	intron_variant	0	MODIFIER	HK1	ENSG00000156515	Transcript	ENST00000298649	protein_coding	-	2/17	-	-	-	-	-	-	-	-	-	1	-	HGNC	4922
sTfR	chr10:71093392	chr10:71094504	0.812824	intron_variant	0	MODIFIER	HK1	ENSG00000156515	Transcript	ENST00000298649	protein_coding	-	1/17	-	-	-	-	-	-	-	-	-	1	-	HGNC	4922
sTfR	chr11:117021097	chr11:117021097	1	intron_variant	1	MODIFIER	PAFAH1B2	ENSG00000168092	Transcript	ENST00000304808	protein_coding	-	1/2	-	-	-	-	-	-	-	-	-	1	cds_start_NF	HGNC	8575
sTfR	chr11:117081500	chr11:117081500	1	intron_variant	1	MODIFIER	PCSK7	ENSG00000160613	Transcript	ENST00000320934	protein_coding	-	12/16	-	-	-	-	-	-	-	-	-	-1	-	HGNC	8748
sTfR	chr11:117081500	chr11:117084651	0.968261	intron_variant	0	MODIFIER	PCSK7	ENSG00000160613	Transcript	ENST00000320934	protein_coding	-	12/16	-	-	-	-	-	-	-	-	-	-1	-	HGNC	8748
sTfR	chr11:117081500	chr11:117080379	0.967554	downstream_gene_variant	0	MODIFIER	TAGLN	ENSG00000149591	Transcript	ENST00000278968	protein_coding	-	-	-	-	-	-	-	-	-	-	4881	1	-	HGNC	11553
sTfR	chr11:117081500	chr11:117062183	0.958265	intron_variant	0	MODIFIER	SIDT2	ENSG00000149577	Transcript	ENST00000278951	protein_coding	-	19/26	-	-	-	-	-	-	-	-	-	1	-	HGNC	24272
sTfR	chr11:117081500	chr11:117062370	0.957964	intron_variant	0	MODIFIER	SIDT2	ENSG00000149577	Transcript	ENST00000278951	protein_coding	-	19/26	-	-	-	-	-	-	-	-	-	1	-	HGNC	24272
sTfR	chr11:117081500	chr11:117055839	0.951691	intron_variant	0	MODIFIER	SIDT2	ENSG00000149577	Transcript	ENST00000278951	protein_coding	-	8/26	-	-	-	-	-	-	-	-	-	1	-	HGNC	24272
sTfR	chr11:117081500	chr11:117091609	0.951547	intron_variant	0	MODIFIER	PCSK7	ENSG00000160613	Transcript	ENST00000320934	protein_coding	-	9/16	-	-	-	-	-	-	-	-	-	-1	-	HGNC	8748
sTfR	chr11:117081500	chr11:117039325	0.945254	downstream_gene_variant	0	MODIFIER	PAFAH1B2	ENSG00000168092	Transcript	ENST00000304808	protein_coding	-	-	-	-	-	-	-	-	-	-	617	1	cds_start_NF	HGNC	8575
sTfR	chr11:117081500	chr11:117037361	0.945133	intron_variant	0	MODIFIER	PAFAH1B2	ENSG00000168092	Transcript	ENST00000304808	protein_coding	-	2/2	-	-	-	-	-	-	-	-	-	1	cds_start_NF	HGNC	8575
sTfR	chr11:117081500	chr11:117044203	0.939774	intron_variant	0	MODIFIER	PAFAH1B2	ENSG00000168092	Transcript	ENST00000419197	protein_coding	-	5/5	-	-	-	-	-	-	-	-	-	1	-	HGNC	8575
sTfR	chr11:117081500	chr11:117042377	0.939739	downstream_gene_variant	0	MODIFIER	PAFAH1B2	ENSG00000168092	Transcript	ENST00000304808	protein_coding	-	-	-	-	-	-	-	-	-	-	3669	1	cds_start_NF	HGNC	8575
sTfR	chr11:117081500	chr11:117034619	0.939659	intron_variant	0	MODIFIER	PAFAH1B2	ENSG00000168092	Transcript	ENST00000304808	protein_coding	-	2/2	-	-	-	-	-	-	-	-	-	1	cds_start_NF	HGNC	8575
sTfR	chr11:117081500	chr11:117024481	0.937113	intron_variant	0	MODIFIER	PAFAH1B2	ENSG00000168092	Transcript	ENST00000304808	protein_coding	-	1/2	-	-	-	-	-	-	-	-	-	1	cds_start_NF	HGNC	8575
sTfR	chr11:117081500	chr11:117019972	0.936787	-	0	-	-	-	-	-	-	-	-	-	-	-	-	-	-	-	-	-	-	-	-	-
sTfR	chr11:117081500	chr11:117024302	0.936702	intron_variant	0	MODIFIER	PAFAH1B2	ENSG00000168092	Transcript	ENST00000304808	protein_coding	-	1/2	-	-	-	-	-	-	-	-	-	1	cds_start_NF	HGNC	8575
sTfR	chr11:117081500	chr11:117027755	0.93647	intron_variant	0	MODIFIER	PAFAH1B2	ENSG00000168092	Transcript	ENST00000304808	protein_coding	-	1/2	-	-	-	-	-	-	-	-	-	1	cds_start_NF	HGNC	8575
sTfR	chr11:117081500	chr11:117010320	0.927459	upstream_gene_variant	0	MODIFIER	PAFAH1B2	ENSG00000168092	Transcript	ENST00000304808	protein_coding	-	-	-	-	-	-	-	-	-	-	4689	1	cds_start_NF	HGNC	8575
sTfR	chr11:117081500	chr11:116999446	0.924066	intergenic_variant	0	MODIFIER	-	-	-	-	-	-	-	-	-	-	-	-	-	-	-	-	-	-	-	-
sTfR	chr11:117081500	chr11:116999559	0.923939	intergenic_variant	0	MODIFIER	-	-	-	-	-	-	-	-	-	-	-	-	-	-	-	-	-	-	-	-
sTfR	chr11:117081500	chr11:117016163	0.923095	intron_variant	0	MODIFIER	PAFAH1B2	ENSG00000168092	Transcript	ENST00000304808	protein_coding	-	1/2	-	-	-	-	-	-	-	-	-	1	cds_start_NF	HGNC	8575
sTfR	chr11:117081500	chr11:117026374	0.922677	intron_variant	0	MODIFIER	PAFAH1B2	ENSG00000168092	Transcript	ENST00000304808	protein_coding	-	1/2	-	-	-	-	-	-	-	-	-	1	cds_start_NF	HGNC	8575
sTfR	chr11:117081500	chr11:117003190	0.914555	-	0	-	-	-	-	-	-	-	-	-	-	-	-	-	-	-	-	-	-	-	-	-
sTfR	chr11:117081500	chr11:116997798	0.914088	intergenic_variant	0	MODIFIER	-	-	-	-	-	-	-	-	-	-	-	-	-	-	-	-	-	-	-	-
sTfR	chr11:117081500	chr11:116995778	0.913652	-	0	-	-	-	-	-	-	-	-	-	-	-	-	-	-	-	-	-	-	-	-	-
sTfR	chr11:117081500	chr11:116993181	0.913283	upstream_gene_variant	0	MODIFIER	AP000936.5	ENSG00000225236	Transcript	ENST00000447151	processed_pseudogene	-	-	-	-	-	-	-	-	-	-	3284	-1	-	Clone_based_vega_gene	-
sTfR	chr11:117081500	chr11:116994459	0.91078	-	0	-	-	-	-	-	-	-	-	-	-	-	-	-	-	-	-	-	-	-	-	-
sTfR	chr11:117081500	chr11:116981580	0.877589	downstream_gene_variant	0	MODIFIER	AP000936.4	ENSG00000224077	Transcript	ENST00000442124	antisense	-	-	-	-	-	-	-	-	-	-	2694	1	-	Clone_based_vega_gene	-
sTfR	chr11:117081500	chr11:116980779	0.87244	downstream_gene_variant	0	MODIFIER	AP000936.4	ENSG00000224077	Transcript	ENST00000442124	antisense	-	-	-	-	-	-	-	-	-	-	1893	1	-	Clone_based_vega_gene	-
sTfR	chr11:117081500	chr11:116979689	0.86251	downstream_gene_variant	0	MODIFIER	AP000936.4	ENSG00000224077	Transcript	ENST00000442124	antisense	-	-	-	-	-	-	-	-	-	-	803	1	-	Clone_based_vega_gene	-
sTfR	chr11:117081500	chr11:117085270	0.862486	intron_variant	0	MODIFIER	PCSK7	ENSG00000160613	Transcript	ENST00000320934	protein_coding	-	12/16	-	-	-	-	-	-	-	-	-	-1	-	HGNC	8748
sTfR	chr11:117081500	chr11:116977888	0.861281	intron_variant&non_coding_transcript_variant	0	MODIFIER	AP000936.4	ENSG00000224077	Transcript	ENST00000442124	antisense	-	2/2	-	-	-	-	-	-	-	-	-	1	-	Clone_based_vega_gene	-
sTfR	chr11:117081500	chr11:116749977	0.859327	intron_variant	0	MODIFIER	SIK3	ENSG00000160584	Transcript	ENST00000292055	protein_coding	-	6/23	-	-	-	-	-	-	-	-	-	-1	-	HGNC	29165
sTfR	chr11:117081500	chr11:116774201	0.858909	intron_variant	0	MODIFIER	SIK3	ENSG00000160584	Transcript	ENST00000292055	protein_coding	-	4/23	-	-	-	-	-	-	-	-	-	-1	-	HGNC	29165
sTfR	chr11:117081500	chr11:116771375	0.858393	intron_variant	0	MODIFIER	SIK3	ENSG00000160584	Transcript	ENST00000292055	protein_coding	-	4/23	-	-	-	-	-	-	-	-	-	-1	-	HGNC	29165
sTfR	chr11:117081500	chr11:116748484	0.853375	intron_variant	0	MODIFIER	SIK3	ENSG00000160584	Transcript	ENST00000292055	protein_coding	-	6/23	-	-	-	-	-	-	-	-	-	-1	-	HGNC	29165
sTfR	chr11:117081500	chr11:116752219	0.852399	intron_variant	0	MODIFIER	SIK3	ENSG00000160584	Transcript	ENST00000292055	protein_coding	-	6/23	-	-	-	-	-	-	-	-	-	-1	-	HGNC	29165
sTfR	chr11:117081500	chr11:116745484	0.836372	intron_variant	0	MODIFIER	SIK3	ENSG00000160584	Transcript	ENST00000292055	protein_coding	-	11/23	-	-	-	-	-	-	-	-	-	-1	-	HGNC	29165
sTfR	chr11:117081500	chr11:116967666	0.830728	intron_variant	0	MODIFIER	SIK3	ENSG00000160584	Transcript	ENST00000292055	protein_coding	-	1/23	-	-	-	-	-	-	-	-	-	-1	-	HGNC	29165
sTfR	chr11:117081500	chr11:116798963	0.82823	intron_variant	0	MODIFIER	SIK3	ENSG00000160584	Transcript	ENST00000292055	protein_coding	-	3/23	-	-	-	-	-	-	-	-	-	-1	-	HGNC	29165
sTfR	chr11:117081500	chr11:116950232	0.828186	intron_variant	0	MODIFIER	SIK3	ENSG00000160584	Transcript	ENST00000292055	protein_coding	-	1/23	-	-	-	-	-	-	-	-	-	-1	-	HGNC	29165
sTfR	chr11:117081500	chr11:116943354	0.826785	intron_variant	0	MODIFIER	SIK3	ENSG00000160584	Transcript	ENST00000292055	protein_coding	-	1/23	-	-	-	-	-	-	-	-	-	-1	-	HGNC	29165
sTfR	chr11:117081500	chr11:116947361	0.825828	intron_variant	0	MODIFIER	SIK3	ENSG00000160584	Transcript	ENST00000292055	protein_coding	-	1/23	-	-	-	-	-	-	-	-	-	-1	-	HGNC	29165
sTfR	chr11:117081500	chr11:116923870	0.825636	intron_variant	0	MODIFIER	SIK3	ENSG00000160584	Transcript	ENST00000292055	protein_coding	-	1/23	-	-	-	-	-	-	-	-	-	-1	-	HGNC	29165
sTfR	chr11:117081500	chr11:116917244	0.825168	intron_variant	0	MODIFIER	SIK3	ENSG00000160584	Transcript	ENST00000292055	protein_coding	-	1/23	-	-	-	-	-	-	-	-	-	-1	-	HGNC	29165
sTfR	chr11:117081500	chr11:116920677	0.825116	intron_variant	0	MODIFIER	SIK3	ENSG00000160584	Transcript	ENST00000292055	protein_coding	-	1/23	-	-	-	-	-	-	-	-	-	-1	-	HGNC	29165
sTfR	chr11:117081500	chr11:116966435	0.824481	intron_variant	0	MODIFIER	SIK3	ENSG00000160584	Transcript	ENST00000292055	protein_coding	-	1/23	-	-	-	-	-	-	-	-	-	-1	-	HGNC	29165
sTfR	chr11:117081500	chr11:116915742	0.824153	intron_variant	0	MODIFIER	SIK3	ENSG00000160584	Transcript	ENST00000292055	protein_coding	-	1/23	-	-	-	-	-	-	-	-	-	-1	-	HGNC	29165
sTfR	chr11:117081500	chr11:116916529	0.823901	intron_variant	0	MODIFIER	SIK3	ENSG00000160584	Transcript	ENST00000292055	protein_coding	-	1/23	-	-	-	-	-	-	-	-	-	-1	-	HGNC	29165
sTfR	chr11:117081500	chr11:117045335	0.823742	upstream_gene_variant	0	MODIFIER	SIDT2	ENSG00000149577	Transcript	ENST00000278951	protein_coding	-	-	-	-	-	-	-	-	-	-	4562	1	-	HGNC	24272
sTfR	chr11:117081500	chr11:116921397	0.82314	intron_variant	0	MODIFIER	SIK3	ENSG00000160584	Transcript	ENST00000292055	protein_coding	-	1/23	-	-	-	-	-	-	-	-	-	-1	-	HGNC	29165
sTfR	chr11:117081500	chr11:116932428	0.822929	intron_variant	0	MODIFIER	SIK3	ENSG00000160584	Transcript	ENST00000292055	protein_coding	-	1/23	-	-	-	-	-	-	-	-	-	-1	-	HGNC	29165
sTfR	chr11:117081500	chr11:116915819	0.822142	intron_variant	0	MODIFIER	SIK3	ENSG00000160584	Transcript	ENST00000292055	protein_coding	-	1/23	-	-	-	-	-	-	-	-	-	-1	-	HGNC	29165
sTfR	chr11:117081500	chr11:116915217	0.821356	intron_variant	0	MODIFIER	SIK3	ENSG00000160584	Transcript	ENST00000292055	protein_coding	-	1/23	-	-	-	-	-	-	-	-	-	-1	-	HGNC	29165
sTfR	chr11:117081500	chr11:116882638	0.82126	intron_variant	0	MODIFIER	SIK3	ENSG00000160584	Transcript	ENST00000292055	protein_coding	-	1/23	-	-	-	-	-	-	-	-	-	-1	-	HGNC	29165
sTfR	chr11:117081500	chr11:116898886	0.819711	intron_variant	0	MODIFIER	SIK3	ENSG00000160584	Transcript	ENST00000292055	protein_coding	-	1/23	-	-	-	-	-	-	-	-	-	-1	-	HGNC	29165
sTfR	chr11:117081500	chr11:116927740	0.81944	intron_variant	0	MODIFIER	SIK3	ENSG00000160584	Transcript	ENST00000292055	protein_coding	-	1/23	-	-	-	-	-	-	-	-	-	-1	-	HGNC	29165
sTfR	chr11:117081500	chr11:116877159	0.819411	intron_variant	0	MODIFIER	SIK3	ENSG00000160584	Transcript	ENST00000292055	protein_coding	-	1/23	-	-	-	-	-	-	-	-	-	-1	-	HGNC	29165
sTfR	chr11:117081500	chr11:116974363	0.818411	intron_variant&non_coding_transcript_variant	0	MODIFIER	AP000936.4	ENSG00000224077	Transcript	ENST00000442124	antisense	-	2/2	-	-	-	-	-	-	-	-	-	1	-	Clone_based_vega_gene	-
sTfR	chr11:117081500	chr11:116875983	0.817419	intron_variant	0	MODIFIER	SIK3	ENSG00000160584	Transcript	ENST00000292055	protein_coding	-	1/23	-	-	-	-	-	-	-	-	-	-1	-	HGNC	29165
sTfR	chr11:117081500	chr11:116856642	0.81694	intron_variant	0	MODIFIER	SIK3	ENSG00000160584	Transcript	ENST00000292055	protein_coding	-	1/23	-	-	-	-	-	-	-	-	-	-1	-	HGNC	29165
sTfR	chr11:117081500	chr11:116833679	0.816754	intron_variant	0	MODIFIER	SIK3	ENSG00000160584	Transcript	ENST00000292055	protein_coding	-	1/23	-	-	-	-	-	-	-	-	-	-1	-	HGNC	29165
sTfR	chr11:117081500	chr11:116867209	0.814144	intron_variant	0	MODIFIER	SIK3	ENSG00000160584	Transcript	ENST00000292055	protein_coding	-	1/23	-	-	-	-	-	-	-	-	-	-1	-	HGNC	29165
sTfR	chr11:117081500	chr11:116824884	0.814121	intron_variant	0	MODIFIER	SIK3	ENSG00000160584	Transcript	ENST00000292055	protein_coding	-	2/23	-	-	-	-	-	-	-	-	-	-1	-	HGNC	29165
sTfR	chr11:117081500	chr11:116762378	0.813635	intron_variant	0	MODIFIER	SIK3	ENSG00000160584	Transcript	ENST00000292055	protein_coding	-	6/23	-	-	-	-	-	-	-	-	-	-1	-	HGNC	29165
sTfR	chr11:117081500	chr11:116866290	0.813292	intron_variant	0	MODIFIER	SIK3	ENSG00000160584	Transcript	ENST00000292055	protein_coding	-	1/23	-	-	-	-	-	-	-	-	-	-1	-	HGNC	29165
sTfR	chr11:117081500	chr11:116864152	0.81248	intron_variant	0	MODIFIER	SIK3	ENSG00000160584	Transcript	ENST00000292055	protein_coding	-	1/23	-	-	-	-	-	-	-	-	-	-1	-	HGNC	29165
sTfR	chr11:117081500	chr11:116819617	0.812459	intron_variant	0	MODIFIER	SIK3	ENSG00000160584	Transcript	ENST00000292055	protein_coding	-	3/23	-	-	-	-	-	-	-	-	-	-1	-	HGNC	29165
sTfR	chr11:117081500	chr11:116806687	0.812219	intron_variant	0	MODIFIER	SIK3	ENSG00000160584	Transcript	ENST00000292055	protein_coding	-	3/23	-	-	-	-	-	-	-	-	-	-1	-	HGNC	29165
sTfR	chr11:117081500	chr11:116907113	0.812035	intron_variant	0	MODIFIER	SIK3	ENSG00000160584	Transcript	ENST00000292055	protein_coding	-	1/23	-	-	-	-	-	-	-	-	-	-1	-	HGNC	29165
sTfR	chr11:117081500	chr11:116812029	0.811039	intron_variant	0	MODIFIER	SIK3	ENSG00000160584	Transcript	ENST00000292055	protein_coding	-	3/23	-	-	-	-	-	-	-	-	-	-1	-	HGNC	29165
sTfR	chr11:117081500	chr11:116815181	0.810569	-	0	-	-	-	-	-	-	-	-	-	-	-	-	-	-	-	-	-	-	-	-	-
sTfR	chr11:117081500	chr11:116762157	0.809876	intron_variant	0	MODIFIER	SIK3	ENSG00000160584	Transcript	ENST00000292055	protein_coding	-	6/23	-	-	-	-	-	-	-	-	-	-1	-	HGNC	29165
sTfR	chr11:117081500	chr11:116813804	0.809522	intron_variant	0	MODIFIER	SIK3	ENSG00000160584	Transcript	ENST00000292055	protein_coding	-	3/23	-	-	-	-	-	-	-	-	-	-1	-	HGNC	29165
sTfR	chr11:117081500	chr11:116806269	0.808894	intron_variant	0	MODIFIER	SIK3	ENSG00000160584	Transcript	ENST00000292055	protein_coding	-	3/23	-	-	-	-	-	-	-	-	-	-1	-	HGNC	29165
sTfR	chr11:117081500	chr11:117021949	0.807899	intron_variant	0	MODIFIER	PAFAH1B2	ENSG00000168092	Transcript	ENST00000304808	protein_coding	-	1/2	-	-	-	-	-	-	-	-	-	1	cds_start_NF	HGNC	8575
sTfR	chr11:117081500	chr11:116762028	0.805924	intron_variant	0	MODIFIER	SIK3	ENSG00000160584	Transcript	ENST00000292055	protein_coding	-	6/23	-	-	-	-	-	-	-	-	-	-1	-	HGNC	29165
sTfR	chr11:117081500	chr11:116805204	0.80434	intron_variant	0	MODIFIER	SIK3	ENSG00000160584	Transcript	ENST00000292055	protein_coding	-	3/23	-	-	-	-	-	-	-	-	-	-1	-	HGNC	29165
sTfR	chr11:117081500	chr11:116769101	0.801423	intron_variant	0	MODIFIER	SIK3	ENSG00000160584	Transcript	ENST00000292055	protein_coding	-	4/23	-	-	-	-	-	-	-	-	-	-1	-	HGNC	29165
sTfR	chr11:117088082	chr11:117088082	1	intron_variant	1	MODIFIER	PCSK7	ENSG00000160613	Transcript	ENST00000320934	protein_coding	-	12/16	-	-	-	-	-	-	-	-	-	-1	-	HGNC	8748
sTfR	chr11:117088082	chr11:117092394	0.987154	intron_variant	0	MODIFIER	PCSK7	ENSG00000160613	Transcript	ENST00000320934	protein_coding	-	9/16	-	-	-	-	-	-	-	-	-	-1	-	HGNC	8748
sTfR	chr11:117088082	chr11:117089722	0.987015	intron_variant	0	MODIFIER	PCSK7	ENSG00000160613	Transcript	ENST00000320934	protein_coding	-	11/16	-	-	-	-	-	-	-	-	-	-1	-	HGNC	8748
sTfR	chr11:117088082	chr11:117092051	0.986776	intron_variant	0	MODIFIER	PCSK7	ENSG00000160613	Transcript	ENST00000320934	protein_coding	-	9/16	-	-	-	-	-	-	-	-	-	-1	-	HGNC	8748
sTfR	chr11:117088082	chr11:117087985	0.983754	-	0	-	-	-	-	-	-	-	-	-	-	-	-	-	-	-	-	-	-	-	-	-
sTfR	chr11:117088082	chr11:117085210	0.972769	intron_variant	0	MODIFIER	PCSK7	ENSG00000160613	Transcript	ENST00000320934	protein_coding	-	12/16	-	-	-	-	-	-	-	-	-	-1	-	HGNC	8748
sTfR	chr11:117088082	chr11:117080640	0.967965	intron_variant	0	MODIFIER	PCSK7	ENSG00000160613	Transcript	ENST00000320934	protein_coding	-	12/16	-	-	-	-	-	-	-	-	-	-1	-	HGNC	8748
sTfR	chr11:117088082	chr11:117092886	0.962541	intron_variant	0	MODIFIER	PCSK7	ENSG00000160613	Transcript	ENST00000320934	protein_coding	-	9/16	-	-	-	-	-	-	-	-	-	-1	-	HGNC	8748
sTfR	chr11:117088082	chr11:117085914	0.961501	intron_variant	0	MODIFIER	PCSK7	ENSG00000160613	Transcript	ENST00000320934	protein_coding	-	12/16	-	-	-	-	-	-	-	-	-	-1	-	HGNC	8748
sTfR	chr11:117088082	chr11:117082109	0.958685	intron_variant	0	MODIFIER	PCSK7	ENSG00000160613	Transcript	ENST00000320934	protein_coding	-	12/16	-	-	-	-	-	-	-	-	-	-1	-	HGNC	8748
sTfR	chr11:117088082	chr11:117084396	0.956223	intron_variant	0	MODIFIER	PCSK7	ENSG00000160613	Transcript	ENST00000320934	protein_coding	-	12/16	-	-	-	-	-	-	-	-	-	-1	-	HGNC	8748
sTfR	chr11:117088082	chr11:117017762	0.944739	intron_variant	0	MODIFIER	PAFAH1B2	ENSG00000168092	Transcript	ENST00000304808	protein_coding	-	1/2	-	-	-	-	-	-	-	-	-	1	cds_start_NF	HGNC	8575
sTfR	chr11:117088082	chr11:117017530	0.944262	intron_variant	0	MODIFIER	PAFAH1B2	ENSG00000168092	Transcript	ENST00000304808	protein_coding	-	1/2	-	-	-	-	-	-	-	-	-	1	cds_start_NF	HGNC	8575
sTfR	chr11:117088082	chr11:117003623	0.943611	upstream_gene_variant	0	MODIFIER	RP11-109L13.1	ENSG00000254851	Transcript	ENST00000528464	unprocessed_pseudogene	-	-	-	-	-	-	-	-	-	-	2621	1	-	Clone_based_vega_gene	-
sTfR	chr11:117088082	chr11:117023706	0.943405	intron_variant	0	MODIFIER	PAFAH1B2	ENSG00000168092	Transcript	ENST00000304808	protein_coding	-	1/2	-	-	-	-	-	-	-	-	-	1	cds_start_NF	HGNC	8575
sTfR	chr11:117088082	chr11:117017455	0.943365	intron_variant	0	MODIFIER	PAFAH1B2	ENSG00000168092	Transcript	ENST00000304808	protein_coding	-	1/2	-	-	-	-	-	-	-	-	-	1	cds_start_NF	HGNC	8575
sTfR	chr11:117088082	chr11:117017714	0.943286	intron_variant	0	MODIFIER	PAFAH1B2	ENSG00000168092	Transcript	ENST00000304808	protein_coding	-	1/2	-	-	-	-	-	-	-	-	-	1	cds_start_NF	HGNC	8575
sTfR	chr11:117088082	chr11:117018772	0.943234	intron_variant	0	MODIFIER	PAFAH1B2	ENSG00000168092	Transcript	ENST00000304808	protein_coding	-	1/2	-	-	-	-	-	-	-	-	-	1	cds_start_NF	HGNC	8575
sTfR	chr11:117088082	chr11:117074109	0.943213	synonymous_variant	0	LOW	TAGLN	ENSG00000149591	Transcript	ENST00000278968	protein_coding	3/5	-	-	-	715	267	89	K	aaA/aaG	-	-	1	-	HGNC	11553
sTfR	chr11:117088082	chr11:117016450	0.943086	intron_variant	0	MODIFIER	PAFAH1B2	ENSG00000168092	Transcript	ENST00000304808	protein_coding	-	1/2	-	-	-	-	-	-	-	-	-	1	cds_start_NF	HGNC	8575
sTfR	chr11:117088082	chr11:117051139	0.942996	intron_variant	0	MODIFIER	SIDT2	ENSG00000149577	Transcript	ENST00000278951	protein_coding	-	1/26	-	-	-	-	-	-	-	-	-	1	-	HGNC	24272
sTfR	chr11:117088082	chr11:117010474	0.942956	upstream_gene_variant	0	MODIFIER	PAFAH1B2	ENSG00000168092	Transcript	ENST00000304808	protein_coding	-	-	-	-	-	-	-	-	-	-	4535	1	cds_start_NF	HGNC	8575
sTfR	chr11:117088082	chr11:117040505	0.942911	downstream_gene_variant	0	MODIFIER	PAFAH1B2	ENSG00000168092	Transcript	ENST00000304808	protein_coding	-	-	-	-	-	-	-	-	-	-	1797	1	cds_start_NF	HGNC	8575
sTfR	chr11:117088082	chr11:117025932	0.942878	intron_variant	0	MODIFIER	PAFAH1B2	ENSG00000168092	Transcript	ENST00000304808	protein_coding	-	1/2	-	-	-	-	-	-	-	-	-	1	cds_start_NF	HGNC	8575
sTfR	chr11:117088082	chr11:117038741	0.942779	downstream_gene_variant	0	MODIFIER	PAFAH1B2	ENSG00000168092	Transcript	ENST00000304808	protein_coding	-	-	-	-	-	-	-	-	-	-	33	1	cds_start_NF	HGNC	8575
sTfR	chr11:117088082	chr11:117010123	0.942751	upstream_gene_variant	0	MODIFIER	PAFAH1B2	ENSG00000168092	Transcript	ENST00000304808	protein_coding	-	-	-	-	-	-	-	-	-	-	4886	1	cds_start_NF	HGNC	8575
sTfR	chr11:117088082	chr11:117004201	0.942643	upstream_gene_variant	0	MODIFIER	RP11-109L13.1	ENSG00000254851	Transcript	ENST00000528464	unprocessed_pseudogene	-	-	-	-	-	-	-	-	-	-	2043	1	-	Clone_based_vega_gene	-
sTfR	chr11:117088082	chr11:117035016	0.942616	intron_variant	0	MODIFIER	PAFAH1B2	ENSG00000168092	Transcript	ENST00000304808	protein_coding	-	2/2	-	-	-	-	-	-	-	-	-	1	cds_start_NF	HGNC	8575
sTfR	chr11:117088082	chr11:117030633	0.94259	intron_variant	0	MODIFIER	PAFAH1B2	ENSG00000168092	Transcript	ENST00000304808	protein_coding	-	1/2	-	-	-	-	-	-	-	-	-	1	cds_start_NF	HGNC	8575
sTfR	chr11:117088082	chr11:117029785	0.942507	intron_variant	0	MODIFIER	PAFAH1B2	ENSG00000168092	Transcript	ENST00000304808	protein_coding	-	1/2	-	-	-	-	-	-	-	-	-	1	cds_start_NF	HGNC	8575
sTfR	chr11:117088082	chr11:117035319	0.9424	intron_variant	0	MODIFIER	PAFAH1B2	ENSG00000168092	Transcript	ENST00000304808	protein_coding	-	2/2	-	-	-	-	-	-	-	-	-	1	cds_start_NF	HGNC	8575
sTfR	chr11:117088082	chr11:117051725	0.942337	intron_variant	0	MODIFIER	SIDT2	ENSG00000149577	Transcript	ENST00000278951	protein_coding	-	1/26	-	-	-	-	-	-	-	-	-	1	-	HGNC	24272
sTfR	chr11:117088082	chr11:117028727	0.94216	intron_variant	0	MODIFIER	PAFAH1B2	ENSG00000168092	Transcript	ENST00000304808	protein_coding	-	1/2	-	-	-	-	-	-	-	-	-	1	cds_start_NF	HGNC	8575
sTfR	chr11:117088082	chr11:117010091	0.94212	upstream_gene_variant	0	MODIFIER	PAFAH1B2	ENSG00000168092	Transcript	ENST00000304808	protein_coding	-	-	-	-	-	-	-	-	-	-	4918	1	cds_start_NF	HGNC	8575
sTfR	chr11:117088082	chr11:117004853	0.942082	upstream_gene_variant	0	MODIFIER	RP11-109L13.1	ENSG00000254851	Transcript	ENST00000528464	unprocessed_pseudogene	-	-	-	-	-	-	-	-	-	-	1391	1	-	Clone_based_vega_gene	-
sTfR	chr11:117088082	chr11:116999025	0.942025	intergenic_variant	0	MODIFIER	-	-	-	-	-	-	-	-	-	-	-	-	-	-	-	-	-	-	-	-
sTfR	chr11:117088082	chr11:117015238	0.941637	intron_variant	0	MODIFIER	PAFAH1B2	ENSG00000168092	Transcript	ENST00000304808	protein_coding	-	1/2	-	-	-	-	-	-	-	-	-	1	cds_start_NF	HGNC	8575
sTfR	chr11:117088082	chr11:116998912	0.941558	intergenic_variant	0	MODIFIER	-	-	-	-	-	-	-	-	-	-	-	-	-	-	-	-	-	-	-	-
sTfR	chr11:117088082	chr11:117069788	0.941502	downstream_gene_variant	0	MODIFIER	SIDT2	ENSG00000149577	Transcript	ENST00000278951	protein_coding	-	-	-	-	-	-	-	-	-	-	1628	1	-	HGNC	24272
sTfR	chr11:117088082	chr11:116999600	0.941329	intergenic_variant	0	MODIFIER	-	-	-	-	-	-	-	-	-	-	-	-	-	-	-	-	-	-	-	-
sTfR	chr11:117088082	chr11:117019867	0.941272	intron_variant	0	MODIFIER	PAFAH1B2	ENSG00000168092	Transcript	ENST00000304808	protein_coding	-	1/2	-	-	-	-	-	-	-	-	-	1	cds_start_NF	HGNC	8575
sTfR	chr11:117088082	chr11:117039154	0.941038	downstream_gene_variant	0	MODIFIER	PAFAH1B2	ENSG00000168092	Transcript	ENST00000304808	protein_coding	-	-	-	-	-	-	-	-	-	-	446	1	cds_start_NF	HGNC	8575
sTfR	chr11:117088082	chr11:117000179	0.940773	intergenic_variant	0	MODIFIER	-	-	-	-	-	-	-	-	-	-	-	-	-	-	-	-	-	-	-	-
sTfR	chr11:117088082	chr11:117002828	0.940727	upstream_gene_variant	0	MODIFIER	RP11-109L13.1	ENSG00000254851	Transcript	ENST00000528464	unprocessed_pseudogene	-	-	-	-	-	-	-	-	-	-	3416	1	-	Clone_based_vega_gene	-
sTfR	chr11:117088082	chr11:117001960	0.93962	upstream_gene_variant	0	MODIFIER	RP11-109L13.1	ENSG00000254851	Transcript	ENST00000528464	unprocessed_pseudogene	-	-	-	-	-	-	-	-	-	-	4284	1	-	Clone_based_vega_gene	-
sTfR	chr11:117088082	chr11:117003418	0.939467	upstream_gene_variant	0	MODIFIER	RP11-109L13.1	ENSG00000254851	Transcript	ENST00000528464	unprocessed_pseudogene	-	-	-	-	-	-	-	-	-	-	2826	1	-	Clone_based_vega_gene	-
sTfR	chr11:117088082	chr11:117039461	0.938902	downstream_gene_variant	0	MODIFIER	PAFAH1B2	ENSG00000168092	Transcript	ENST00000304808	protein_coding	-	-	-	-	-	-	-	-	-	-	753	1	cds_start_NF	HGNC	8575
sTfR	chr11:117088082	chr11:117045200	0.938413	-	0	-	-	-	-	-	-	-	-	-	-	-	-	-	-	-	-	-	-	-	-	-
sTfR	chr11:117088082	chr11:117015516	0.938279	intron_variant	0	MODIFIER	PAFAH1B2	ENSG00000168092	Transcript	ENST00000304808	protein_coding	-	1/2	-	-	-	-	-	-	-	-	-	1	cds_start_NF	HGNC	8575
sTfR	chr11:117088082	chr11:117050918	0.93784	intron_variant	0	MODIFIER	SIDT2	ENSG00000149577	Transcript	ENST00000278951	protein_coding	-	1/26	-	-	-	-	-	-	-	-	-	1	-	HGNC	24272
sTfR	chr11:117088082	chr11:117048122	0.93714	upstream_gene_variant	0	MODIFIER	SIDT2	ENSG00000149577	Transcript	ENST00000278951	protein_coding	-	-	-	-	-	-	-	-	-	-	1775	1	-	HGNC	24272
sTfR	chr11:117088082	chr11:117025319	0.935836	-	0	-	-	-	-	-	-	-	-	-	-	-	-	-	-	-	-	-	-	-	-	-
sTfR	chr11:117088082	chr11:117003388	0.934938	upstream_gene_variant	0	MODIFIER	RP11-109L13.1	ENSG00000254851	Transcript	ENST00000528464	unprocessed_pseudogene	-	-	-	-	-	-	-	-	-	-	2856	1	-	Clone_based_vega_gene	-
sTfR	chr11:117088082	chr11:117053433	0.934669	splice_region_variant&splice_polypyrimidine_tract_variant&intron_variant	0	LOW	SIDT2	ENSG00000149577	Transcript	ENST00000278951	protein_coding	-	5/26	-	-	-	-	-	-	-	-	-	1	-	HGNC	24272
sTfR	chr11:117088082	chr11:117032959	0.931868	intron_variant	0	MODIFIER	PAFAH1B2	ENSG00000168092	Transcript	ENST00000304808	protein_coding	-	1/2	-	-	-	-	-	-	-	-	-	1	cds_start_NF	HGNC	8575
sTfR	chr11:117088082	chr11:116996783	0.93153	intergenic_variant	0	MODIFIER	-	-	-	-	-	-	-	-	-	-	-	-	-	-	-	-	-	-	-	-
sTfR	chr11:117088082	chr11:117094591	0.929707	intron_variant	0	MODIFIER	PCSK7	ENSG00000160613	Transcript	ENST00000320934	protein_coding	-	8/16	-	-	-	-	-	-	-	-	-	-1	-	HGNC	8748
sTfR	chr11:117088082	chr11:117059133	0.929506	intron_variant	0	MODIFIER	SIDT2	ENSG00000149577	Transcript	ENST00000278951	protein_coding	-	13/26	-	-	-	-	-	-	-	-	-	1	-	HGNC	24272
sTfR	chr11:117088082	chr11:117059132	0.929506	intron_variant	0	MODIFIER	SIDT2	ENSG00000149577	Transcript	ENST00000278951	protein_coding	-	13/26	-	-	-	-	-	-	-	-	-	1	-	HGNC	24272
sTfR	chr11:117088082	chr11:117059131	0.929158	intron_variant	0	MODIFIER	SIDT2	ENSG00000149577	Transcript	ENST00000278951	protein_coding	-	13/26	-	-	-	-	-	-	-	-	-	1	-	HGNC	24272
sTfR	chr11:117088082	chr11:117054370	0.928677	-	0	-	-	-	-	-	-	-	-	-	-	-	-	-	-	-	-	-	-	-	-	-
sTfR	chr11:117088082	chr11:117058062	0.92836	intron_variant	0	MODIFIER	SIDT2	ENSG00000149577	Transcript	ENST00000278951	protein_coding	-	10/26	-	-	-	-	-	-	-	-	-	1	-	HGNC	24272
sTfR	chr11:117088082	chr11:117054709	0.92808	intron_variant	0	MODIFIER	SIDT2	ENSG00000149577	Transcript	ENST00000278951	protein_coding	-	7/26	-	-	-	-	-	-	-	-	-	1	-	HGNC	24272
sTfR	chr11:117088082	chr11:116996631	0.927968	intergenic_variant	0	MODIFIER	-	-	-	-	-	-	-	-	-	-	-	-	-	-	-	-	-	-	-	-
sTfR	chr11:117088082	chr11:116998306	0.927779	intergenic_variant	0	MODIFIER	-	-	-	-	-	-	-	-	-	-	-	-	-	-	-	-	-	-	-	-
sTfR	chr11:117088082	chr11:116996711	0.927536	intergenic_variant	0	MODIFIER	-	-	-	-	-	-	-	-	-	-	-	-	-	-	-	-	-	-	-	-
sTfR	chr11:117088082	chr11:117059794	0.926663	intron_variant	0	MODIFIER	SIDT2	ENSG00000149577	Transcript	ENST00000278951	protein_coding	-	14/26	-	-	-	-	-	-	-	-	-	1	-	HGNC	24272
sTfR	chr11:117088082	chr11:116996345	0.924803	intergenic_variant	0	MODIFIER	-	-	-	-	-	-	-	-	-	-	-	-	-	-	-	-	-	-	-	-
sTfR	chr11:117088082	chr11:116992685	0.923651	upstream_gene_variant	0	MODIFIER	AP000936.5	ENSG00000225236	Transcript	ENST00000447151	processed_pseudogene	-	-	-	-	-	-	-	-	-	-	2788	-1	-	Clone_based_vega_gene	-
sTfR	chr11:117088082	chr11:117031363	0.923189	intron_variant	0	MODIFIER	PAFAH1B2	ENSG00000168092	Transcript	ENST00000304808	protein_coding	-	1/2	-	-	-	-	-	-	-	-	-	1	cds_start_NF	HGNC	8575
sTfR	chr11:117088082	chr11:116981515	0.923098	downstream_gene_variant	0	MODIFIER	AP000936.4	ENSG00000224077	Transcript	ENST00000442124	antisense	-	-	-	-	-	-	-	-	-	-	2629	1	-	Clone_based_vega_gene	-
sTfR	chr11:117088082	chr11:116982434	0.923092	downstream_gene_variant	0	MODIFIER	AP000936.4	ENSG00000224077	Transcript	ENST00000442124	antisense	-	-	-	-	-	-	-	-	-	-	3548	1	-	Clone_based_vega_gene	-
sTfR	chr11:117088082	chr11:116985857	0.923073	downstream_gene_variant	0	MODIFIER	AP000936.5	ENSG00000225236	Transcript	ENST00000447151	processed_pseudogene	-	-	-	-	-	-	-	-	-	-	2653	-1	-	Clone_based_vega_gene	-
sTfR	chr11:117088082	chr11:117056059	0.922721	intron_variant	0	MODIFIER	SIDT2	ENSG00000149577	Transcript	ENST00000278951	protein_coding	-	8/26	-	-	-	-	-	-	-	-	-	1	-	HGNC	24272
sTfR	chr11:117088082	chr11:116985191	0.922421	downstream_gene_variant	0	MODIFIER	AP000936.5	ENSG00000225236	Transcript	ENST00000447151	processed_pseudogene	-	-	-	-	-	-	-	-	-	-	3319	-1	-	Clone_based_vega_gene	-
sTfR	chr11:117088082	chr11:116979363	0.920152	downstream_gene_variant	0	MODIFIER	AP000936.4	ENSG00000224077	Transcript	ENST00000442124	antisense	-	-	-	-	-	-	-	-	-	-	477	1	-	Clone_based_vega_gene	-
sTfR	chr11:117088082	chr11:117068444	0.917902	downstream_gene_variant	0	MODIFIER	SIDT2	ENSG00000149577	Transcript	ENST00000278951	protein_coding	-	-	-	-	-	-	-	-	-	-	284	1	-	HGNC	24272
sTfR	chr11:117088082	chr11:116993788	0.917523	upstream_gene_variant	0	MODIFIER	AP000936.5	ENSG00000225236	Transcript	ENST00000447151	processed_pseudogene	-	-	-	-	-	-	-	-	-	-	3891	-1	-	Clone_based_vega_gene	-
sTfR	chr11:117088082	chr11:116980679	0.915251	downstream_gene_variant	0	MODIFIER	AP000936.4	ENSG00000224077	Transcript	ENST00000442124	antisense	-	-	-	-	-	-	-	-	-	-	1793	1	-	Clone_based_vega_gene	-
sTfR	chr11:117088082	chr11:117075476	0.912329	-	0	-	-	-	-	-	-	-	-	-	-	-	-	-	-	-	-	-	-	-	-	-
sTfR	chr11:117088082	chr11:117021705	0.911814	intron_variant	0	MODIFIER	PAFAH1B2	ENSG00000168092	Transcript	ENST00000304808	protein_coding	-	1/2	-	-	-	-	-	-	-	-	-	1	cds_start_NF	HGNC	8575
sTfR	chr11:117088082	chr11:117066353	0.911045	intron_variant	0	MODIFIER	SIDT2	ENSG00000149577	Transcript	ENST00000278951	protein_coding	-	25/26	-	-	-	-	-	-	-	-	-	1	-	HGNC	24272
sTfR	chr11:117088082	chr11:117069023	0.910977	downstream_gene_variant	0	MODIFIER	SIDT2	ENSG00000149577	Transcript	ENST00000278951	protein_coding	-	-	-	-	-	-	-	-	-	-	863	1	-	HGNC	24272
sTfR	chr11:117088082	chr11:116988790	0.907685	non_coding_transcript_exon_variant	0	MODIFIER	AP000936.5	ENSG00000225236	Transcript	ENST00000447151	processed_pseudogene	3/3	-	-	-	401	-	-	-	-	-	-	-1	-	Clone_based_vega_gene	-
sTfR	chr11:117088082	chr11:117070740	0.903966	downstream_gene_variant	0	MODIFIER	SIDT2	ENSG00000149577	Transcript	ENST00000278951	protein_coding	-	-	-	-	-	-	-	-	-	-	2580	1	-	HGNC	24272
sTfR	chr11:117088082	chr11:117096857	0.902254	-	0	-	-	-	-	-	-	-	-	-	-	-	-	-	-	-	-	-	-	-	-	-
sTfR	chr11:117088082	chr11:117065153	0.901658	intron_variant	0	MODIFIER	SIDT2	ENSG00000149577	Transcript	ENST00000278951	protein_coding	-	25/26	-	-	-	-	-	-	-	-	-	1	-	HGNC	24272
sTfR	chr11:117088082	chr11:117070596	0.900332	downstream_gene_variant	0	MODIFIER	SIDT2	ENSG00000149577	Transcript	ENST00000278951	protein_coding	-	-	-	-	-	-	-	-	-	-	2436	1	-	HGNC	24272
sTfR	chr11:117088082	chr11:116971677	0.89933	upstream_gene_variant	0	MODIFIER	SIK3	ENSG00000160584	Transcript	ENST00000292055	protein_coding	-	-	-	-	-	-	-	-	-	-	2684	-1	-	HGNC	29165
sTfR	chr11:117088082	chr11:116973247	0.898519	upstream_gene_variant	0	MODIFIER	SIK3	ENSG00000160584	Transcript	ENST00000292055	protein_coding	-	-	-	-	-	-	-	-	-	-	4254	-1	-	HGNC	29165
sTfR	chr11:117088082	chr11:116975136	0.89837	intron_variant&non_coding_transcript_variant	0	MODIFIER	AP000936.4	ENSG00000224077	Transcript	ENST00000442124	antisense	-	2/2	-	-	-	-	-	-	-	-	-	1	-	Clone_based_vega_gene	-
sTfR	chr11:117088082	chr11:117061825	0.898087	intron_variant	0	MODIFIER	SIDT2	ENSG00000149577	Transcript	ENST00000278951	protein_coding	-	19/26	-	-	-	-	-	-	-	-	-	1	-	HGNC	24272
sTfR	chr11:117088082	chr11:116970761	0.898084	upstream_gene_variant	0	MODIFIER	SIK3	ENSG00000160584	Transcript	ENST00000292055	protein_coding	-	-	-	-	-	-	-	-	-	-	1768	-1	-	HGNC	29165
sTfR	chr11:117088082	chr11:116972227	0.897845	upstream_gene_variant	0	MODIFIER	SIK3	ENSG00000160584	Transcript	ENST00000292055	protein_coding	-	-	-	-	-	-	-	-	-	-	3234	-1	-	HGNC	29165
sTfR	chr11:117088082	chr11:116976009	0.896474	intron_variant&non_coding_transcript_variant	0	MODIFIER	AP000936.4	ENSG00000224077	Transcript	ENST00000442124	antisense	-	2/2	-	-	-	-	-	-	-	-	-	1	-	Clone_based_vega_gene	-
sTfR	chr11:117088082	chr11:116956990	0.896363	intron_variant	0	MODIFIER	SIK3	ENSG00000160584	Transcript	ENST00000292055	protein_coding	-	1/23	-	-	-	-	-	-	-	-	-	-1	-	HGNC	29165
sTfR	chr11:117088082	chr11:117008345	0.895391	-	0	-	-	-	-	-	-	-	-	-	-	-	-	-	-	-	-	-	-	-	-	-
sTfR	chr11:117088082	chr11:116955934	0.895256	intron_variant	0	MODIFIER	SIK3	ENSG00000160584	Transcript	ENST00000292055	protein_coding	-	1/23	-	-	-	-	-	-	-	-	-	-1	-	HGNC	29165
sTfR	chr11:117088082	chr11:116963277	0.895214	intron_variant	0	MODIFIER	SIK3	ENSG00000160584	Transcript	ENST00000292055	protein_coding	-	1/23	-	-	-	-	-	-	-	-	-	-1	-	HGNC	29165
sTfR	chr11:117088082	chr11:116951584	0.895041	intron_variant	0	MODIFIER	SIK3	ENSG00000160584	Transcript	ENST00000292055	protein_coding	-	1/23	-	-	-	-	-	-	-	-	-	-1	-	HGNC	29165
sTfR	chr11:117088082	chr11:116947306	0.894971	intron_variant	0	MODIFIER	SIK3	ENSG00000160584	Transcript	ENST00000292055	protein_coding	-	1/23	-	-	-	-	-	-	-	-	-	-1	-	HGNC	29165
sTfR	chr11:117088082	chr11:116944846	0.894655	intron_variant	0	MODIFIER	SIK3	ENSG00000160584	Transcript	ENST00000292055	protein_coding	-	1/23	-	-	-	-	-	-	-	-	-	-1	-	HGNC	29165
sTfR	chr11:117088082	chr11:116962661	0.894582	intron_variant	0	MODIFIER	SIK3	ENSG00000160584	Transcript	ENST00000292055	protein_coding	-	1/23	-	-	-	-	-	-	-	-	-	-1	-	HGNC	29165
sTfR	chr11:117088082	chr11:116919273	0.894553	intron_variant	0	MODIFIER	SIK3	ENSG00000160584	Transcript	ENST00000292055	protein_coding	-	1/23	-	-	-	-	-	-	-	-	-	-1	-	HGNC	29165
sTfR	chr11:117088082	chr11:116928223	0.894536	intron_variant	0	MODIFIER	SIK3	ENSG00000160584	Transcript	ENST00000292055	protein_coding	-	1/23	-	-	-	-	-	-	-	-	-	-1	-	HGNC	29165
sTfR	chr11:117088082	chr11:116947180	0.89438	intron_variant	0	MODIFIER	SIK3	ENSG00000160584	Transcript	ENST00000292055	protein_coding	-	1/23	-	-	-	-	-	-	-	-	-	-1	-	HGNC	29165
sTfR	chr11:117088082	chr11:116919969	0.894379	intron_variant	0	MODIFIER	SIK3	ENSG00000160584	Transcript	ENST00000292055	protein_coding	-	1/23	-	-	-	-	-	-	-	-	-	-1	-	HGNC	29165
sTfR	chr11:117088082	chr11:116946853	0.894227	intron_variant	0	MODIFIER	SIK3	ENSG00000160584	Transcript	ENST00000292055	protein_coding	-	1/23	-	-	-	-	-	-	-	-	-	-1	-	HGNC	29165
sTfR	chr11:117088082	chr11:116937361	0.894105	intron_variant	0	MODIFIER	SIK3	ENSG00000160584	Transcript	ENST00000292055	protein_coding	-	1/23	-	-	-	-	-	-	-	-	-	-1	-	HGNC	29165
sTfR	chr11:117088082	chr11:116911012	0.893959	intron_variant	0	MODIFIER	SIK3	ENSG00000160584	Transcript	ENST00000292055	protein_coding	-	1/23	-	-	-	-	-	-	-	-	-	-1	-	HGNC	29165
sTfR	chr11:117088082	chr11:116973854	0.893341	-	0	-	-	-	-	-	-	-	-	-	-	-	-	-	-	-	-	-	-	-	-	-
sTfR	chr11:117088082	chr11:116924000	0.892968	intron_variant	0	MODIFIER	SIK3	ENSG00000160584	Transcript	ENST00000292055	protein_coding	-	1/23	-	-	-	-	-	-	-	-	-	-1	-	HGNC	29165
sTfR	chr11:117088082	chr11:116908706	0.89214	intron_variant	0	MODIFIER	SIK3	ENSG00000160584	Transcript	ENST00000292055	protein_coding	-	1/23	-	-	-	-	-	-	-	-	-	-1	-	HGNC	29165
sTfR	chr11:117088082	chr11:116912117	0.891282	intron_variant	0	MODIFIER	SIK3	ENSG00000160584	Transcript	ENST00000292055	protein_coding	-	1/23	-	-	-	-	-	-	-	-	-	-1	-	HGNC	29165
sTfR	chr11:117088082	chr11:116940210	0.890325	intron_variant	0	MODIFIER	SIK3	ENSG00000160584	Transcript	ENST00000292055	protein_coding	-	1/23	-	-	-	-	-	-	-	-	-	-1	-	HGNC	29165
sTfR	chr11:117088082	chr11:116943066	0.890218	intron_variant	0	MODIFIER	SIK3	ENSG00000160584	Transcript	ENST00000292055	protein_coding	-	1/23	-	-	-	-	-	-	-	-	-	-1	-	HGNC	29165
sTfR	chr11:117088082	chr11:116958533	0.890127	intron_variant	0	MODIFIER	SIK3	ENSG00000160584	Transcript	ENST00000292055	protein_coding	-	1/23	-	-	-	-	-	-	-	-	-	-1	-	HGNC	29165
sTfR	chr11:117088082	chr11:117065066	0.889467	intron_variant	0	MODIFIER	SIDT2	ENSG00000149577	Transcript	ENST00000278951	protein_coding	-	25/26	-	-	-	-	-	-	-	-	-	1	-	HGNC	24272
sTfR	chr11:117088082	chr11:117065772	0.888701	intron_variant	0	MODIFIER	SIDT2	ENSG00000149577	Transcript	ENST00000278951	protein_coding	-	25/26	-	-	-	-	-	-	-	-	-	1	-	HGNC	24272
sTfR	chr11:117088082	chr11:117064776	0.888314	intron_variant	0	MODIFIER	SIDT2	ENSG00000149577	Transcript	ENST00000278951	protein_coding	-	25/26	-	-	-	-	-	-	-	-	-	1	-	HGNC	24272
sTfR	chr11:117088082	chr11:116899825	0.88828	intron_variant	0	MODIFIER	SIK3	ENSG00000160584	Transcript	ENST00000292055	protein_coding	-	1/23	-	-	-	-	-	-	-	-	-	-1	-	HGNC	29165
sTfR	chr11:117088082	chr11:116896913	0.887947	intron_variant	0	MODIFIER	SIK3	ENSG00000160584	Transcript	ENST00000292055	protein_coding	-	1/23	-	-	-	-	-	-	-	-	-	-1	-	HGNC	29165
sTfR	chr11:117088082	chr11:116899580	0.887264	intron_variant	0	MODIFIER	SIK3	ENSG00000160584	Transcript	ENST00000292055	protein_coding	-	1/23	-	-	-	-	-	-	-	-	-	-1	-	HGNC	29165
sTfR	chr11:117088082	chr11:117062489	0.886773	intron_variant	0	MODIFIER	SIDT2	ENSG00000149577	Transcript	ENST00000278951	protein_coding	-	19/26	-	-	-	-	-	-	-	-	-	1	-	HGNC	24272
sTfR	chr11:117088082	chr11:116879723	0.886769	intron_variant	0	MODIFIER	SIK3	ENSG00000160584	Transcript	ENST00000292055	protein_coding	-	1/23	-	-	-	-	-	-	-	-	-	-1	-	HGNC	29165
sTfR	chr11:117088082	chr11:117065533	0.886493	intron_variant	0	MODIFIER	SIDT2	ENSG00000149577	Transcript	ENST00000278951	protein_coding	-	25/26	-	-	-	-	-	-	-	-	-	1	-	HGNC	24272
sTfR	chr11:117088082	chr11:116892368	0.886486	intron_variant	0	MODIFIER	SIK3	ENSG00000160584	Transcript	ENST00000292055	protein_coding	-	1/23	-	-	-	-	-	-	-	-	-	-1	-	HGNC	29165
sTfR	chr11:117088082	chr11:116907715	0.886311	intron_variant	0	MODIFIER	SIK3	ENSG00000160584	Transcript	ENST00000292055	protein_coding	-	1/23	-	-	-	-	-	-	-	-	-	-1	-	HGNC	29165
sTfR	chr11:117088082	chr11:117063709	0.886074	intron_variant	0	MODIFIER	SIDT2	ENSG00000149577	Transcript	ENST00000278951	protein_coding	-	23/26	-	-	-	-	-	-	-	-	-	1	-	HGNC	24272
sTfR	chr11:117088082	chr11:116879679	0.88557	intron_variant	0	MODIFIER	SIK3	ENSG00000160584	Transcript	ENST00000292055	protein_coding	-	1/23	-	-	-	-	-	-	-	-	-	-1	-	HGNC	29165
sTfR	chr11:117088082	chr11:116922586	0.884998	intron_variant	0	MODIFIER	SIK3	ENSG00000160584	Transcript	ENST00000292055	protein_coding	-	1/23	-	-	-	-	-	-	-	-	-	-1	-	HGNC	29165
sTfR	chr11:117088082	chr11:116892446	0.883965	intron_variant	0	MODIFIER	SIK3	ENSG00000160584	Transcript	ENST00000292055	protein_coding	-	1/23	-	-	-	-	-	-	-	-	-	-1	-	HGNC	29165
sTfR	chr11:117088082	chr11:116862661	0.883399	intron_variant	0	MODIFIER	SIK3	ENSG00000160584	Transcript	ENST00000292055	protein_coding	-	1/23	-	-	-	-	-	-	-	-	-	-1	-	HGNC	29165
sTfR	chr11:117088082	chr11:116874358	0.882858	intron_variant	0	MODIFIER	SIK3	ENSG00000160584	Transcript	ENST00000292055	protein_coding	-	1/23	-	-	-	-	-	-	-	-	-	-1	-	HGNC	29165
sTfR	chr11:117088082	chr11:116856709	0.881427	intron_variant	0	MODIFIER	SIK3	ENSG00000160584	Transcript	ENST00000292055	protein_coding	-	1/23	-	-	-	-	-	-	-	-	-	-1	-	HGNC	29165
sTfR	chr11:117088082	chr11:116823617	0.881397	intron_variant	0	MODIFIER	SIK3	ENSG00000160584	Transcript	ENST00000292055	protein_coding	-	3/23	-	-	-	-	-	-	-	-	-	-1	-	HGNC	29165
sTfR	chr11:117088082	chr11:116826643	0.881152	intron_variant	0	MODIFIER	SIK3	ENSG00000160584	Transcript	ENST00000292055	protein_coding	-	2/23	-	-	-	-	-	-	-	-	-	-1	-	HGNC	29165
sTfR	chr11:117088082	chr11:116819906	0.881109	intron_variant	0	MODIFIER	SIK3	ENSG00000160584	Transcript	ENST00000292055	protein_coding	-	3/23	-	-	-	-	-	-	-	-	-	-1	-	HGNC	29165
sTfR	chr11:117088082	chr11:116854021	0.880999	intron_variant	0	MODIFIER	SIK3	ENSG00000160584	Transcript	ENST00000292055	protein_coding	-	1/23	-	-	-	-	-	-	-	-	-	-1	-	HGNC	29165
sTfR	chr11:117088082	chr11:116862245	0.880998	intron_variant	0	MODIFIER	SIK3	ENSG00000160584	Transcript	ENST00000292055	protein_coding	-	1/23	-	-	-	-	-	-	-	-	-	-1	-	HGNC	29165
sTfR	chr11:117088082	chr11:116862755	0.880663	intron_variant	0	MODIFIER	SIK3	ENSG00000160584	Transcript	ENST00000292055	protein_coding	-	1/23	-	-	-	-	-	-	-	-	-	-1	-	HGNC	29165
sTfR	chr11:117088082	chr11:117061775	0.880526	intron_variant	0	MODIFIER	SIDT2	ENSG00000149577	Transcript	ENST00000278951	protein_coding	-	19/26	-	-	-	-	-	-	-	-	-	1	-	HGNC	24272
sTfR	chr11:117088082	chr11:116815892	0.88037	intron_variant	0	MODIFIER	SIK3	ENSG00000160584	Transcript	ENST00000292055	protein_coding	-	3/23	-	-	-	-	-	-	-	-	-	-1	-	HGNC	29165
sTfR	chr11:117088082	chr11:116816394	0.880192	intron_variant	0	MODIFIER	SIK3	ENSG00000160584	Transcript	ENST00000292055	protein_coding	-	3/23	-	-	-	-	-	-	-	-	-	-1	-	HGNC	29165
sTfR	chr11:117088082	chr11:116815891	0.879731	intron_variant	0	MODIFIER	SIK3	ENSG00000160584	Transcript	ENST00000292055	protein_coding	-	3/23	-	-	-	-	-	-	-	-	-	-1	-	HGNC	29165
sTfR	chr11:117088082	chr11:116813438	0.879604	intron_variant	0	MODIFIER	SIK3	ENSG00000160584	Transcript	ENST00000292055	protein_coding	-	3/23	-	-	-	-	-	-	-	-	-	-1	-	HGNC	29165
sTfR	chr11:117088082	chr11:116804370	0.879477	intron_variant	0	MODIFIER	SIK3	ENSG00000160584	Transcript	ENST00000292055	protein_coding	-	3/23	-	-	-	-	-	-	-	-	-	-1	-	HGNC	29165
sTfR	chr11:117088082	chr11:116827369	0.879433	intron_variant	0	MODIFIER	SIK3	ENSG00000160584	Transcript	ENST00000292055	protein_coding	-	2/23	-	-	-	-	-	-	-	-	-	-1	-	HGNC	29165
sTfR	chr11:117088082	chr11:116810954	0.879433	intron_variant	0	MODIFIER	SIK3	ENSG00000160584	Transcript	ENST00000292055	protein_coding	-	3/23	-	-	-	-	-	-	-	-	-	-1	-	HGNC	29165
sTfR	chr11:117088082	chr11:116809789	0.879344	intron_variant	0	MODIFIER	SIK3	ENSG00000160584	Transcript	ENST00000292055	protein_coding	-	3/23	-	-	-	-	-	-	-	-	-	-1	-	HGNC	29165
sTfR	chr11:117088082	chr11:116840033	0.879314	intron_variant	0	MODIFIER	SIK3	ENSG00000160584	Transcript	ENST00000292055	protein_coding	-	1/23	-	-	-	-	-	-	-	-	-	-1	-	HGNC	29165
sTfR	chr11:117088082	chr11:116796065	0.879314	intron_variant	0	MODIFIER	SIK3	ENSG00000160584	Transcript	ENST00000292055	protein_coding	-	4/23	-	-	-	-	-	-	-	-	-	-1	-	HGNC	29165
sTfR	chr11:117088082	chr11:116807368	0.879311	intron_variant	0	MODIFIER	SIK3	ENSG00000160584	Transcript	ENST00000292055	protein_coding	-	3/23	-	-	-	-	-	-	-	-	-	-1	-	HGNC	29165
sTfR	chr11:117088082	chr11:116804762	0.879307	intron_variant	0	MODIFIER	SIK3	ENSG00000160584	Transcript	ENST00000292055	protein_coding	-	3/23	-	-	-	-	-	-	-	-	-	-1	-	HGNC	29165
sTfR	chr11:117088082	chr11:116815599	0.879234	intron_variant	0	MODIFIER	SIK3	ENSG00000160584	Transcript	ENST00000292055	protein_coding	-	3/23	-	-	-	-	-	-	-	-	-	-1	-	HGNC	29165
sTfR	chr11:117088082	chr11:116810906	0.879216	intron_variant	0	MODIFIER	SIK3	ENSG00000160584	Transcript	ENST00000292055	protein_coding	-	3/23	-	-	-	-	-	-	-	-	-	-1	-	HGNC	29165
sTfR	chr11:117088082	chr11:116793693	0.879215	intron_variant	0	MODIFIER	SIK3	ENSG00000160584	Transcript	ENST00000292055	protein_coding	-	4/23	-	-	-	-	-	-	-	-	-	-1	-	HGNC	29165
sTfR	chr11:117088082	chr11:116816778	0.879179	intron_variant	0	MODIFIER	SIK3	ENSG00000160584	Transcript	ENST00000292055	protein_coding	-	3/23	-	-	-	-	-	-	-	-	-	-1	-	HGNC	29165
sTfR	chr11:117088082	chr11:116812628	0.879131	intron_variant	0	MODIFIER	SIK3	ENSG00000160584	Transcript	ENST00000292055	protein_coding	-	3/23	-	-	-	-	-	-	-	-	-	-1	-	HGNC	29165
sTfR	chr11:117088082	chr11:116812058	0.879114	intron_variant	0	MODIFIER	SIK3	ENSG00000160584	Transcript	ENST00000292055	protein_coding	-	3/23	-	-	-	-	-	-	-	-	-	-1	-	HGNC	29165
sTfR	chr11:117088082	chr11:116811487	0.87911	intron_variant	0	MODIFIER	SIK3	ENSG00000160584	Transcript	ENST00000292055	protein_coding	-	3/23	-	-	-	-	-	-	-	-	-	-1	-	HGNC	29165
sTfR	chr11:117088082	chr11:116802972	0.879075	intron_variant	0	MODIFIER	SIK3	ENSG00000160584	Transcript	ENST00000292055	protein_coding	-	3/23	-	-	-	-	-	-	-	-	-	-1	-	HGNC	29165
sTfR	chr11:117088082	chr11:116808453	0.879037	intron_variant	0	MODIFIER	SIK3	ENSG00000160584	Transcript	ENST00000292055	protein_coding	-	3/23	-	-	-	-	-	-	-	-	-	-1	-	HGNC	29165
sTfR	chr11:117088082	chr11:116953644	0.878949	intron_variant	0	MODIFIER	SIK3	ENSG00000160584	Transcript	ENST00000292055	protein_coding	-	1/23	-	-	-	-	-	-	-	-	-	-1	-	HGNC	29165
sTfR	chr11:117088082	chr11:116797475	0.878648	intron_variant	0	MODIFIER	SIK3	ENSG00000160584	Transcript	ENST00000292055	protein_coding	-	4/23	-	-	-	-	-	-	-	-	-	-1	-	HGNC	29165
sTfR	chr11:117088082	chr11:116800270	0.878444	intron_variant	0	MODIFIER	SIK3	ENSG00000160584	Transcript	ENST00000292055	protein_coding	-	3/23	-	-	-	-	-	-	-	-	-	-1	-	HGNC	29165
sTfR	chr11:117088082	chr11:116801061	0.878336	intron_variant	0	MODIFIER	SIK3	ENSG00000160584	Transcript	ENST00000292055	protein_coding	-	3/23	-	-	-	-	-	-	-	-	-	-1	-	HGNC	29165
sTfR	chr11:117088082	chr11:116835569	0.878332	intron_variant	0	MODIFIER	SIK3	ENSG00000160584	Transcript	ENST00000292055	protein_coding	-	1/23	-	-	-	-	-	-	-	-	-	-1	-	HGNC	29165
sTfR	chr11:117088082	chr11:116814646	0.878328	intron_variant	0	MODIFIER	SIK3	ENSG00000160584	Transcript	ENST00000292055	protein_coding	-	3/23	-	-	-	-	-	-	-	-	-	-1	-	HGNC	29165
sTfR	chr11:117088082	chr11:116791307	0.878308	intron_variant	0	MODIFIER	SIK3	ENSG00000160584	Transcript	ENST00000292055	protein_coding	-	4/23	-	-	-	-	-	-	-	-	-	-1	-	HGNC	29165
sTfR	chr11:117088082	chr11:116819732	0.878164	-	0	-	-	-	-	-	-	-	-	-	-	-	-	-	-	-	-	-	-	-	-	-
sTfR	chr11:117088082	chr11:116852687	0.878113	intron_variant	0	MODIFIER	SIK3	ENSG00000160584	Transcript	ENST00000292055	protein_coding	-	1/23	-	-	-	-	-	-	-	-	-	-1	-	HGNC	29165
sTfR	chr11:117088082	chr11:116825240	0.877947	intron_variant	0	MODIFIER	SIK3	ENSG00000160584	Transcript	ENST00000292055	protein_coding	-	2/23	-	-	-	-	-	-	-	-	-	-1	-	HGNC	29165
sTfR	chr11:117088082	chr11:116829442	0.877814	intron_variant	0	MODIFIER	SIK3	ENSG00000160584	Transcript	ENST00000292055	protein_coding	-	1/23	-	-	-	-	-	-	-	-	-	-1	-	HGNC	29165
sTfR	chr11:117088082	chr11:116805441	0.877814	intron_variant	0	MODIFIER	SIK3	ENSG00000160584	Transcript	ENST00000292055	protein_coding	-	3/23	-	-	-	-	-	-	-	-	-	-1	-	HGNC	29165
sTfR	chr11:117088082	chr11:116824620	0.877793	intron_variant	0	MODIFIER	SIK3	ENSG00000160584	Transcript	ENST00000292055	protein_coding	-	3/23	-	-	-	-	-	-	-	-	-	-1	-	HGNC	29165
sTfR	chr11:117088082	chr11:116826617	0.877791	intron_variant	0	MODIFIER	SIK3	ENSG00000160584	Transcript	ENST00000292055	protein_coding	-	2/23	-	-	-	-	-	-	-	-	-	-1	-	HGNC	29165
sTfR	chr11:117088082	chr11:116793619	0.87777	intron_variant	0	MODIFIER	SIK3	ENSG00000160584	Transcript	ENST00000292055	protein_coding	-	4/23	-	-	-	-	-	-	-	-	-	-1	-	HGNC	29165
sTfR	chr11:117088082	chr11:116824162	0.87767	intron_variant	0	MODIFIER	SIK3	ENSG00000160584	Transcript	ENST00000292055	protein_coding	-	3/23	-	-	-	-	-	-	-	-	-	-1	-	HGNC	29165
sTfR	chr11:117088082	chr11:116823521	0.877632	intron_variant	0	MODIFIER	SIK3	ENSG00000160584	Transcript	ENST00000292055	protein_coding	-	3/23	-	-	-	-	-	-	-	-	-	-1	-	HGNC	29165
sTfR	chr11:117088082	chr11:116828939	0.877551	intron_variant	0	MODIFIER	SIK3	ENSG00000160584	Transcript	ENST00000292055	protein_coding	-	1/23	-	-	-	-	-	-	-	-	-	-1	-	HGNC	29165
sTfR	chr11:117088082	chr11:116823107	0.877349	intron_variant	0	MODIFIER	SIK3	ENSG00000160584	Transcript	ENST00000292055	protein_coding	-	3/23	-	-	-	-	-	-	-	-	-	-1	-	HGNC	29165
sTfR	chr11:117088082	chr11:116805696	0.877279	intron_variant	0	MODIFIER	SIK3	ENSG00000160584	Transcript	ENST00000292055	protein_coding	-	3/23	-	-	-	-	-	-	-	-	-	-1	-	HGNC	29165
sTfR	chr11:117088082	chr11:116856322	0.877264	intron_variant	0	MODIFIER	SIK3	ENSG00000160584	Transcript	ENST00000292055	protein_coding	-	1/23	-	-	-	-	-	-	-	-	-	-1	-	HGNC	29165
sTfR	chr11:117088082	chr11:116854181	0.877213	intron_variant	0	MODIFIER	SIK3	ENSG00000160584	Transcript	ENST00000292055	protein_coding	-	1/23	-	-	-	-	-	-	-	-	-	-1	-	HGNC	29165
sTfR	chr11:117088082	chr11:116892994	0.877179	intron_variant	0	MODIFIER	SIK3	ENSG00000160584	Transcript	ENST00000292055	protein_coding	-	1/23	-	-	-	-	-	-	-	-	-	-1	-	HGNC	29165
sTfR	chr11:117088082	chr11:116848186	0.87711	intron_variant	0	MODIFIER	SIK3	ENSG00000160584	Transcript	ENST00000292055	protein_coding	-	1/23	-	-	-	-	-	-	-	-	-	-1	-	HGNC	29165
sTfR	chr11:117088082	chr11:116856992	0.877075	intron_variant	0	MODIFIER	SIK3	ENSG00000160584	Transcript	ENST00000292055	protein_coding	-	1/23	-	-	-	-	-	-	-	-	-	-1	-	HGNC	29165
sTfR	chr11:117088082	chr11:116846266	0.877043	intron_variant	0	MODIFIER	SIK3	ENSG00000160584	Transcript	ENST00000292055	protein_coding	-	1/23	-	-	-	-	-	-	-	-	-	-1	-	HGNC	29165
sTfR	chr11:117088082	chr11:116842676	0.877031	intron_variant	0	MODIFIER	SIK3	ENSG00000160584	Transcript	ENST00000292055	protein_coding	-	1/23	-	-	-	-	-	-	-	-	-	-1	-	HGNC	29165
sTfR	chr11:117088082	chr11:116831504	0.876973	-	0	-	-	-	-	-	-	-	-	-	-	-	-	-	-	-	-	-	-	-	-	-
sTfR	chr11:117088082	chr11:116838130	0.876854	intron_variant	0	MODIFIER	SIK3	ENSG00000160584	Transcript	ENST00000292055	protein_coding	-	1/23	-	-	-	-	-	-	-	-	-	-1	-	HGNC	29165
sTfR	chr11:117088082	chr11:116851367	0.876854	intron_variant	0	MODIFIER	SIK3	ENSG00000160584	Transcript	ENST00000292055	protein_coding	-	1/23	-	-	-	-	-	-	-	-	-	-1	-	HGNC	29165
sTfR	chr11:117088082	chr11:116831016	0.876853	intron_variant	0	MODIFIER	SIK3	ENSG00000160584	Transcript	ENST00000292055	protein_coding	-	1/23	-	-	-	-	-	-	-	-	-	-1	-	HGNC	29165
sTfR	chr11:117088082	chr11:116846343	0.876852	intron_variant	0	MODIFIER	SIK3	ENSG00000160584	Transcript	ENST00000292055	protein_coding	-	1/23	-	-	-	-	-	-	-	-	-	-1	-	HGNC	29165
sTfR	chr11:117088082	chr11:116820023	0.876831	intron_variant	0	MODIFIER	SIK3	ENSG00000160584	Transcript	ENST00000292055	protein_coding	-	3/23	-	-	-	-	-	-	-	-	-	-1	-	HGNC	29165
sTfR	chr11:117088082	chr11:116839938	0.876826	intron_variant	0	MODIFIER	SIK3	ENSG00000160584	Transcript	ENST00000292055	protein_coding	-	1/23	-	-	-	-	-	-	-	-	-	-1	-	HGNC	29165
sTfR	chr11:117088082	chr11:116856698	0.87678	intron_variant	0	MODIFIER	SIK3	ENSG00000160584	Transcript	ENST00000292055	protein_coding	-	1/23	-	-	-	-	-	-	-	-	-	-1	-	HGNC	29165
sTfR	chr11:117088082	chr11:116820690	0.87678	intron_variant	0	MODIFIER	SIK3	ENSG00000160584	Transcript	ENST00000292055	protein_coding	-	3/23	-	-	-	-	-	-	-	-	-	-1	-	HGNC	29165
sTfR	chr11:117088082	chr11:116805064	0.876775	intron_variant	0	MODIFIER	SIK3	ENSG00000160584	Transcript	ENST00000292055	protein_coding	-	3/23	-	-	-	-	-	-	-	-	-	-1	-	HGNC	29165
sTfR	chr11:117088082	chr11:116839614	0.876732	intron_variant	0	MODIFIER	SIK3	ENSG00000160584	Transcript	ENST00000292055	protein_coding	-	1/23	-	-	-	-	-	-	-	-	-	-1	-	HGNC	29165
sTfR	chr11:117088082	chr11:116857652	0.876716	intron_variant	0	MODIFIER	SIK3	ENSG00000160584	Transcript	ENST00000292055	protein_coding	-	1/23	-	-	-	-	-	-	-	-	-	-1	-	HGNC	29165
sTfR	chr11:117088082	chr11:116804005	0.876443	intron_variant	0	MODIFIER	SIK3	ENSG00000160584	Transcript	ENST00000292055	protein_coding	-	3/23	-	-	-	-	-	-	-	-	-	-1	-	HGNC	29165
sTfR	chr11:117088082	chr11:116795948	0.87633	intron_variant	0	MODIFIER	SIK3	ENSG00000160584	Transcript	ENST00000292055	protein_coding	-	4/23	-	-	-	-	-	-	-	-	-	-1	-	HGNC	29165
sTfR	chr11:117088082	chr11:116853922	0.876	intron_variant	0	MODIFIER	SIK3	ENSG00000160584	Transcript	ENST00000292055	protein_coding	-	1/23	-	-	-	-	-	-	-	-	-	-1	-	HGNC	29165
sTfR	chr11:117088082	chr11:116850351	0.875698	intron_variant	0	MODIFIER	SIK3	ENSG00000160584	Transcript	ENST00000292055	protein_coding	-	1/23	-	-	-	-	-	-	-	-	-	-1	-	HGNC	29165
sTfR	chr11:117088082	chr11:116832718	0.875577	intron_variant	0	MODIFIER	SIK3	ENSG00000160584	Transcript	ENST00000292055	protein_coding	-	1/23	-	-	-	-	-	-	-	-	-	-1	-	HGNC	29165
sTfR	chr11:117088082	chr11:116819264	0.873462	intron_variant	0	MODIFIER	SIK3	ENSG00000160584	Transcript	ENST00000292055	protein_coding	-	3/23	-	-	-	-	-	-	-	-	-	-1	-	HGNC	29165
sTfR	chr11:117088082	chr11:116911659	0.873233	intron_variant	0	MODIFIER	SIK3	ENSG00000160584	Transcript	ENST00000292055	protein_coding	-	1/23	-	-	-	-	-	-	-	-	-	-1	-	HGNC	29165
sTfR	chr11:117088082	chr11:116811702	0.872645	intron_variant	0	MODIFIER	SIK3	ENSG00000160584	Transcript	ENST00000292055	protein_coding	-	3/23	-	-	-	-	-	-	-	-	-	-1	-	HGNC	29165
sTfR	chr11:117088082	chr11:116839293	0.869504	intron_variant	0	MODIFIER	SIK3	ENSG00000160584	Transcript	ENST00000292055	protein_coding	-	1/23	-	-	-	-	-	-	-	-	-	-1	-	HGNC	29165
sTfR	chr11:117088082	chr11:116797797	0.86736	intron_variant	0	MODIFIER	SIK3	ENSG00000160584	Transcript	ENST00000292055	protein_coding	-	4/23	-	-	-	-	-	-	-	-	-	-1	-	HGNC	29165
sTfR	chr11:117088082	chr11:116824286	0.861657	intron_variant	0	MODIFIER	SIK3	ENSG00000160584	Transcript	ENST00000292055	protein_coding	-	3/23	-	-	-	-	-	-	-	-	-	-1	-	HGNC	29165
sTfR	chr11:117088082	chr11:116815738	0.860018	intron_variant	0	MODIFIER	SIK3	ENSG00000160584	Transcript	ENST00000292055	protein_coding	-	3/23	-	-	-	-	-	-	-	-	-	-1	-	HGNC	29165
sTfR	chr11:117088082	chr11:116807173	0.855593	intron_variant	0	MODIFIER	SIK3	ENSG00000160584	Transcript	ENST00000292055	protein_coding	-	3/23	-	-	-	-	-	-	-	-	-	-1	-	HGNC	29165
sTfR	chr11:117088082	chr11:116946252	0.852889	intron_variant	0	MODIFIER	SIK3	ENSG00000160584	Transcript	ENST00000292055	protein_coding	-	1/23	-	-	-	-	-	-	-	-	-	-1	-	HGNC	29165
sTfR	chr11:117088082	chr11:116815681	0.85113	-	0	-	-	-	-	-	-	-	-	-	-	-	-	-	-	-	-	-	-	-	-	-
sTfR	chr11:117088082	chr11:116910971	0.849771	intron_variant	0	MODIFIER	SIK3	ENSG00000160584	Transcript	ENST00000292055	protein_coding	-	1/23	-	-	-	-	-	-	-	-	-	-1	-	HGNC	29165
sTfR	chr11:117088082	chr11:116865367	0.847323	intron_variant	0	MODIFIER	SIK3	ENSG00000160584	Transcript	ENST00000292055	protein_coding	-	1/23	-	-	-	-	-	-	-	-	-	-1	-	HGNC	29165
sTfR	chr11:117088082	chr11:116913570	0.840597	intron_variant	0	MODIFIER	SIK3	ENSG00000160584	Transcript	ENST00000292055	protein_coding	-	1/23	-	-	-	-	-	-	-	-	-	-1	-	HGNC	29165
sTfR	chr11:117088082	chr11:116865207	0.837378	intron_variant	0	MODIFIER	SIK3	ENSG00000160584	Transcript	ENST00000292055	protein_coding	-	1/23	-	-	-	-	-	-	-	-	-	-1	-	HGNC	29165
sTfR	chr11:117088082	chr11:116863458	0.835709	intron_variant	0	MODIFIER	SIK3	ENSG00000160584	Transcript	ENST00000292055	protein_coding	-	1/23	-	-	-	-	-	-	-	-	-	-1	-	HGNC	29165
sTfR	chr11:117088082	chr11:116865100	0.833511	intron_variant	0	MODIFIER	SIK3	ENSG00000160584	Transcript	ENST00000292055	protein_coding	-	1/23	-	-	-	-	-	-	-	-	-	-1	-	HGNC	29165
sTfR	chr11:117088082	chr11:116863047	0.833252	intron_variant	0	MODIFIER	SIK3	ENSG00000160584	Transcript	ENST00000292055	protein_coding	-	1/23	-	-	-	-	-	-	-	-	-	-1	-	HGNC	29165
sTfR	chr11:117088082	chr11:116817978	0.831794	-	0	-	-	-	-	-	-	-	-	-	-	-	-	-	-	-	-	-	-	-	-	-
sTfR	chr11:117088082	chr11:116787327	0.831003	intron_variant	0	MODIFIER	SIK3	ENSG00000160584	Transcript	ENST00000292055	protein_coding	-	4/23	-	-	-	-	-	-	-	-	-	-1	-	HGNC	29165
sTfR	chr11:117088082	chr11:116870411	0.829918	intron_variant	0	MODIFIER	SIK3	ENSG00000160584	Transcript	ENST00000292055	protein_coding	-	1/23	-	-	-	-	-	-	-	-	-	-1	-	HGNC	29165
sTfR	chr11:117088082	chr11:116867514	0.829238	intron_variant	0	MODIFIER	SIK3	ENSG00000160584	Transcript	ENST00000292055	protein_coding	-	1/23	-	-	-	-	-	-	-	-	-	-1	-	HGNC	29165
sTfR	chr11:117088082	chr11:116878759	0.829009	intron_variant	0	MODIFIER	SIK3	ENSG00000160584	Transcript	ENST00000292055	protein_coding	-	1/23	-	-	-	-	-	-	-	-	-	-1	-	HGNC	29165
sTfR	chr11:117088082	chr11:116878066	0.828442	intron_variant	0	MODIFIER	SIK3	ENSG00000160584	Transcript	ENST00000292055	protein_coding	-	1/23	-	-	-	-	-	-	-	-	-	-1	-	HGNC	29165
sTfR	chr11:117088082	chr11:116883543	0.825577	-	0	-	-	-	-	-	-	-	-	-	-	-	-	-	-	-	-	-	-	-	-	-
sTfR	chr11:117088082	chr11:116787320	0.81888	intron_variant	0	MODIFIER	SIK3	ENSG00000160584	Transcript	ENST00000292055	protein_coding	-	4/23	-	-	-	-	-	-	-	-	-	-1	-	HGNC	29165
sTfR	chr11:117088082	chr11:116927762	0.818359	intron_variant	0	MODIFIER	SIK3	ENSG00000160584	Transcript	ENST00000292055	protein_coding	-	1/23	-	-	-	-	-	-	-	-	-	-1	-	HGNC	29165
sTfR	chr11:117088082	chr11:116748221	0.817727	intron_variant	0	MODIFIER	SIK3	ENSG00000160584	Transcript	ENST00000292055	protein_coding	-	6/23	-	-	-	-	-	-	-	-	-	-1	-	HGNC	29165
sTfR	chr11:117088082	chr11:116886721	0.816704	intron_variant	0	MODIFIER	SIK3	ENSG00000160584	Transcript	ENST00000292055	protein_coding	-	1/23	-	-	-	-	-	-	-	-	-	-1	-	HGNC	29165
sTfR	chr11:117088082	chr11:116902372	0.81503	intron_variant	0	MODIFIER	SIK3	ENSG00000160584	Transcript	ENST00000292055	protein_coding	-	1/23	-	-	-	-	-	-	-	-	-	-1	-	HGNC	29165
sTfR	chr11:117088082	chr11:116928546	0.81428	intron_variant	0	MODIFIER	SIK3	ENSG00000160584	Transcript	ENST00000292055	protein_coding	-	1/23	-	-	-	-	-	-	-	-	-	-1	-	HGNC	29165
sTfR	chr11:117088082	chr11:116787641	0.814079	intron_variant	0	MODIFIER	SIK3	ENSG00000160584	Transcript	ENST00000292055	protein_coding	-	4/23	-	-	-	-	-	-	-	-	-	-1	-	HGNC	29165
sTfR	chr11:117088082	chr11:116788133	0.813878	intron_variant	0	MODIFIER	SIK3	ENSG00000160584	Transcript	ENST00000292055	protein_coding	-	4/23	-	-	-	-	-	-	-	-	-	-1	-	HGNC	29165
sTfR	chr11:117088082	chr11:116787633	0.813872	intron_variant	0	MODIFIER	SIK3	ENSG00000160584	Transcript	ENST00000292055	protein_coding	-	4/23	-	-	-	-	-	-	-	-	-	-1	-	HGNC	29165
sTfR	chr11:117088082	chr11:116785341	0.813699	intron_variant	0	MODIFIER	SIK3	ENSG00000160584	Transcript	ENST00000292055	protein_coding	-	4/23	-	-	-	-	-	-	-	-	-	-1	-	HGNC	29165
sTfR	chr11:117088082	chr11:116784692	0.813225	intron_variant	0	MODIFIER	SIK3	ENSG00000160584	Transcript	ENST00000292055	protein_coding	-	4/23	-	-	-	-	-	-	-	-	-	-1	-	HGNC	29165
sTfR	chr11:117088082	chr11:116784241	0.812847	intron_variant	0	MODIFIER	SIK3	ENSG00000160584	Transcript	ENST00000292055	protein_coding	-	4/23	-	-	-	-	-	-	-	-	-	-1	-	HGNC	29165
sTfR	chr11:117088082	chr11:116782974	0.812648	intron_variant	0	MODIFIER	SIK3	ENSG00000160584	Transcript	ENST00000292055	protein_coding	-	4/23	-	-	-	-	-	-	-	-	-	-1	-	HGNC	29165
sTfR	chr11:117088082	chr11:116774499	0.811654	intron_variant	0	MODIFIER	SIK3	ENSG00000160584	Transcript	ENST00000292055	protein_coding	-	4/23	-	-	-	-	-	-	-	-	-	-1	-	HGNC	29165
sTfR	chr11:117088082	chr11:116774244	0.81137	intron_variant	0	MODIFIER	SIK3	ENSG00000160584	Transcript	ENST00000292055	protein_coding	-	4/23	-	-	-	-	-	-	-	-	-	-1	-	HGNC	29165
sTfR	chr11:117088082	chr11:116786278	0.810571	-	0	-	-	-	-	-	-	-	-	-	-	-	-	-	-	-	-	-	-	-	-	-
sTfR	chr11:117088082	chr11:116757398	0.809638	intron_variant	0	MODIFIER	SIK3	ENSG00000160584	Transcript	ENST00000292055	protein_coding	-	6/23	-	-	-	-	-	-	-	-	-	-1	-	HGNC	29165
sTfR	chr11:117088082	chr11:116778813	0.809394	intron_variant	0	MODIFIER	SIK3	ENSG00000160584	Transcript	ENST00000292055	protein_coding	-	4/23	-	-	-	-	-	-	-	-	-	-1	-	HGNC	29165
sTfR	chr11:117088082	chr11:116775196	0.809151	intron_variant	0	MODIFIER	SIK3	ENSG00000160584	Transcript	ENST00000292055	protein_coding	-	4/23	-	-	-	-	-	-	-	-	-	-1	-	HGNC	29165
sTfR	chr11:117088082	chr11:116757793	0.809028	intron_variant	0	MODIFIER	SIK3	ENSG00000160584	Transcript	ENST00000292055	protein_coding	-	6/23	-	-	-	-	-	-	-	-	-	-1	-	HGNC	29165
sTfR	chr11:117088082	chr11:116757248	0.808976	intron_variant	0	MODIFIER	SIK3	ENSG00000160584	Transcript	ENST00000292055	protein_coding	-	6/23	-	-	-	-	-	-	-	-	-	-1	-	HGNC	29165
sTfR	chr11:117088082	chr11:116748515	0.808877	intron_variant	0	MODIFIER	SIK3	ENSG00000160584	Transcript	ENST00000292055	protein_coding	-	6/23	-	-	-	-	-	-	-	-	-	-1	-	HGNC	29165
sTfR	chr11:117088082	chr11:116769628	0.808613	intron_variant	0	MODIFIER	SIK3	ENSG00000160584	Transcript	ENST00000292055	protein_coding	-	4/23	-	-	-	-	-	-	-	-	-	-1	-	HGNC	29165
sTfR	chr11:117088082	chr11:116768914	0.808589	intron_variant	0	MODIFIER	SIK3	ENSG00000160584	Transcript	ENST00000292055	protein_coding	-	4/23	-	-	-	-	-	-	-	-	-	-1	-	HGNC	29165
sTfR	chr11:117088082	chr11:116773761	0.808202	intron_variant	0	MODIFIER	SIK3	ENSG00000160584	Transcript	ENST00000292055	protein_coding	-	4/23	-	-	-	-	-	-	-	-	-	-1	-	HGNC	29165
sTfR	chr11:117088082	chr11:116777063	0.808189	intron_variant	0	MODIFIER	SIK3	ENSG00000160584	Transcript	ENST00000292055	protein_coding	-	4/23	-	-	-	-	-	-	-	-	-	-1	-	HGNC	29165
sTfR	chr11:117088082	chr11:116773318	0.807993	intron_variant	0	MODIFIER	SIK3	ENSG00000160584	Transcript	ENST00000292055	protein_coding	-	4/23	-	-	-	-	-	-	-	-	-	-1	-	HGNC	29165
sTfR	chr11:117088082	chr11:116748482	0.80778	intron_variant	0	MODIFIER	SIK3	ENSG00000160584	Transcript	ENST00000292055	protein_coding	-	6/23	-	-	-	-	-	-	-	-	-	-1	-	HGNC	29165
sTfR	chr11:117088082	chr11:116748744	0.807708	intron_variant	0	MODIFIER	SIK3	ENSG00000160584	Transcript	ENST00000292055	protein_coding	-	6/23	-	-	-	-	-	-	-	-	-	-1	-	HGNC	29165
sTfR	chr11:117088082	chr11:116756183	0.80755	intron_variant	0	MODIFIER	SIK3	ENSG00000160584	Transcript	ENST00000292055	protein_coding	-	6/23	-	-	-	-	-	-	-	-	-	-1	-	HGNC	29165
sTfR	chr11:117088082	chr11:116756986	0.807451	intron_variant	0	MODIFIER	SIK3	ENSG00000160584	Transcript	ENST00000292055	protein_coding	-	6/23	-	-	-	-	-	-	-	-	-	-1	-	HGNC	29165
sTfR	chr11:117088082	chr11:116748169	0.807434	intron_variant	0	MODIFIER	SIK3	ENSG00000160584	Transcript	ENST00000292055	protein_coding	-	6/23	-	-	-	-	-	-	-	-	-	-1	-	HGNC	29165
sTfR	chr11:117088082	chr11:116774475	0.807304	intron_variant	0	MODIFIER	SIK3	ENSG00000160584	Transcript	ENST00000292055	protein_coding	-	4/23	-	-	-	-	-	-	-	-	-	-1	-	HGNC	29165
sTfR	chr11:117088082	chr11:116936871	0.807128	intron_variant	0	MODIFIER	SIK3	ENSG00000160584	Transcript	ENST00000292055	protein_coding	-	1/23	-	-	-	-	-	-	-	-	-	-1	-	HGNC	29165
sTfR	chr11:117088082	chr11:116749072	0.807113	intron_variant	0	MODIFIER	SIK3	ENSG00000160584	Transcript	ENST00000292055	protein_coding	-	6/23	-	-	-	-	-	-	-	-	-	-1	-	HGNC	29165
sTfR	chr11:117088082	chr11:116754265	0.807092	intron_variant	0	MODIFIER	SIK3	ENSG00000160584	Transcript	ENST00000292055	protein_coding	-	6/23	-	-	-	-	-	-	-	-	-	-1	-	HGNC	29165
sTfR	chr11:117088082	chr11:116747282	0.80691	intron_variant	0	MODIFIER	SIK3	ENSG00000160584	Transcript	ENST00000292055	protein_coding	-	7/23	-	-	-	-	-	-	-	-	-	-1	-	HGNC	29165
sTfR	chr11:117088082	chr11:116765476	0.80557	intron_variant	0	MODIFIER	SIK3	ENSG00000160584	Transcript	ENST00000292055	protein_coding	-	6/23	-	-	-	-	-	-	-	-	-	-1	-	HGNC	29165
sTfR	chr11:117088082	chr11:116766310	0.804911	-	0	-	-	-	-	-	-	-	-	-	-	-	-	-	-	-	-	-	-	-	-	-
sTfR	chr11:117088082	chr11:116890667	0.803574	intron_variant	0	MODIFIER	SIK3	ENSG00000160584	Transcript	ENST00000292055	protein_coding	-	1/23	-	-	-	-	-	-	-	-	-	-1	-	HGNC	29165
sTfR	chr11:117088082	chr11:116765925	0.802276	intron_variant	0	MODIFIER	SIK3	ENSG00000160584	Transcript	ENST00000292055	protein_coding	-	6/23	-	-	-	-	-	-	-	-	-	-1	-	HGNC	29165
sTfR	chr11:117088082	chr11:116778065	0.801842	intron_variant	0	MODIFIER	SIK3	ENSG00000160584	Transcript	ENST00000292055	protein_coding	-	4/23	-	-	-	-	-	-	-	-	-	-1	-	HGNC	29165
sTfR	chr11:117088082	chr11:116758693	0.801045	intron_variant	0	MODIFIER	SIK3	ENSG00000160584	Transcript	ENST00000292055	protein_coding	-	6/23	-	-	-	-	-	-	-	-	-	-1	-	HGNC	29165
sTfR	chr11:117088082	chr11:116753552	0.800448	intron_variant	0	MODIFIER	SIK3	ENSG00000160584	Transcript	ENST00000292055	protein_coding	-	6/23	-	-	-	-	-	-	-	-	-	-1	-	HGNC	29165
sTfR	chr11:117088082	chr11:116762553	0.800238	-	0	-	-	-	-	-	-	-	-	-	-	-	-	-	-	-	-	-	-	-	-	-
sTfR	chr11:117088082	chr11:116759824	0.800062	intron_variant	0	MODIFIER	SIK3	ENSG00000160584	Transcript	ENST00000292055	protein_coding	-	6/23	-	-	-	-	-	-	-	-	-	-1	-	HGNC	29165
sTfR	chr12:51783420	chr12:51783420	1	intron_variant	1	MODIFIER	GALNT6	ENSG00000139629	Transcript	ENST00000356317	protein_coding	-	2/11	-	-	-	-	-	-	-	-	-	-1	-	HGNC	4128
sTfR	chr12:51783420	chr12:51780636	0.96163	intron_variant	0	MODIFIER	GALNT6	ENSG00000139629	Transcript	ENST00000356317	protein_coding	-	2/11	-	-	-	-	-	-	-	-	-	-1	-	HGNC	4128
sTfR	chr12:51783420	chr12:51785401	0.937462	-	0	-	-	-	-	-	-	-	-	-	-	-	-	-	-	-	-	-	-	-	-	-
sTfR	chr12:51783420	chr12:51795623	0.8068	upstream_gene_variant	0	MODIFIER	SLC4A8	ENSG00000050438	Transcript	ENST00000358657	protein_coding	-	-	-	-	-	-	-	-	-	-	1322	1	-	HGNC	11034
sTfR	chr12:51783420	chr12:51796889	0.803514	upstream_gene_variant	0	MODIFIER	SLC4A8	ENSG00000050438	Transcript	ENST00000358657	protein_coding	-	-	-	-	-	-	-	-	-	-	56	1	-	HGNC	11034
sTfR	chr13:110401304	chr13:110401304	1	downstream_gene_variant	1	MODIFIER	IRS2	ENSG00000185950	Transcript	ENST00000375856	protein_coding	-	-	-	-	-	-	-	-	-	-	4880	-1	-	HGNC	6126
sTfR	chr13:110401304	chr13:110407646	0.959488	3_prime_UTR_variant	0	MODIFIER	IRS2	ENSG00000185950	Transcript	ENST00000375856	protein_coding	2/2	-	-	-	5537	-	-	-	-	-	-	-1	-	HGNC	6126
sTfR	chr13:110401304	chr13:110402814	0.950127	downstream_gene_variant	0	MODIFIER	IRS2	ENSG00000185950	Transcript	ENST00000375856	protein_coding	-	-	-	-	-	-	-	-	-	-	3370	-1	-	HGNC	6126
sTfR	chr13:110401304	chr13:110413835	0.944558	-	0	-	-	-	-	-	-	-	-	-	-	-	-	-	-	-	-	-	-	-	-	-
sTfR	chr13:110401304	chr13:110413035	0.944238	intron_variant	0	MODIFIER	IRS2	ENSG00000185950	Transcript	ENST00000375856	protein_coding	-	1/1	-	-	-	-	-	-	-	-	-	-1	-	HGNC	6126
sTfR	chr13:110401304	chr13:110410889	0.943988	intron_variant	0	MODIFIER	IRS2	ENSG00000185950	Transcript	ENST00000375856	protein_coding	-	1/1	-	-	-	-	-	-	-	-	-	-1	-	HGNC	6126
sTfR	chr13:110401304	chr13:110410592	0.943389	intron_variant	0	MODIFIER	IRS2	ENSG00000185950	Transcript	ENST00000375856	protein_coding	-	1/1	-	-	-	-	-	-	-	-	-	-1	-	HGNC	6126
sTfR	chr13:110401304	chr13:110413432	0.942776	intron_variant	0	MODIFIER	IRS2	ENSG00000185950	Transcript	ENST00000375856	protein_coding	-	1/1	-	-	-	-	-	-	-	-	-	-1	-	HGNC	6126
sTfR	chr13:110401304	chr13:110410525	0.942691	intron_variant	0	MODIFIER	IRS2	ENSG00000185950	Transcript	ENST00000375856	protein_coding	-	1/1	-	-	-	-	-	-	-	-	-	-1	-	HGNC	6126
sTfR	chr13:110401304	chr13:110414206	0.941909	intron_variant	0	MODIFIER	IRS2	ENSG00000185950	Transcript	ENST00000375856	protein_coding	-	1/1	-	-	-	-	-	-	-	-	-	-1	-	HGNC	6126
sTfR	chr13:110401304	chr13:110400499	0.940762	intergenic_variant	0	MODIFIER	-	-	-	-	-	-	-	-	-	-	-	-	-	-	-	-	-	-	-	-
sTfR	chr13:110401304	chr13:110415979	0.93894	intron_variant	0	MODIFIER	IRS2	ENSG00000185950	Transcript	ENST00000375856	protein_coding	-	1/1	-	-	-	-	-	-	-	-	-	-1	-	HGNC	6126
sTfR	chr13:110401304	chr13:110419354	0.938913	intron_variant	0	MODIFIER	IRS2	ENSG00000185950	Transcript	ENST00000375856	protein_coding	-	1/1	-	-	-	-	-	-	-	-	-	-1	-	HGNC	6126
sTfR	chr13:110401304	chr13:110419621	0.935306	intron_variant	0	MODIFIER	IRS2	ENSG00000185950	Transcript	ENST00000375856	protein_coding	-	1/1	-	-	-	-	-	-	-	-	-	-1	-	HGNC	6126
sTfR	chr13:110401304	chr13:110410715	0.924088	intron_variant	0	MODIFIER	IRS2	ENSG00000185950	Transcript	ENST00000375856	protein_coding	-	1/1	-	-	-	-	-	-	-	-	-	-1	-	HGNC	6126
sTfR	chr13:110401304	chr13:110418135	0.922989	intron_variant	0	MODIFIER	IRS2	ENSG00000185950	Transcript	ENST00000375856	protein_coding	-	1/1	-	-	-	-	-	-	-	-	-	-1	-	HGNC	6126
sTfR	chr13:110401304	chr13:110425219	0.909746	intron_variant	0	MODIFIER	IRS2	ENSG00000185950	Transcript	ENST00000375856	protein_coding	-	1/1	-	-	-	-	-	-	-	-	-	-1	-	HGNC	6126
sTfR	chr13:110401304	chr13:110428933	0.899464	intron_variant	0	MODIFIER	IRS2	ENSG00000185950	Transcript	ENST00000375856	protein_coding	-	1/1	-	-	-	-	-	-	-	-	-	-1	-	HGNC	6126
sTfR	chr13:110401304	chr13:110424933	0.885367	intron_variant	0	MODIFIER	IRS2	ENSG00000185950	Transcript	ENST00000375856	protein_coding	-	1/1	-	-	-	-	-	-	-	-	-	-1	-	HGNC	6126
sTfR	chr15:45395901	chr15:45395901	1	intron_variant	0	MODIFIER	DUOX2	ENSG00000140279	Transcript	ENST00000389039	protein_coding	-	20/33	-	-	-	-	-	-	-	-	-	-1	-	HGNC	13273
sTfR	chr15:45395901	chr15:45397831	0.870395	intron_variant	0	MODIFIER	DUOX2	ENSG00000140279	Transcript	ENST00000389039	protein_coding	-	18/33	-	-	-	-	-	-	-	-	-	-1	-	HGNC	13273
sTfR	chr15:45395901	chr15:45398438	0.868648	missense_variant	1	MODERATE	DUOX2	ENSG00000140279	Transcript	ENST00000389039	protein_coding	17/34	-	-	-	2419	2033	678	R/H	cGt/cAt	-	-	-1	-	HGNC	13273
sTfR	chr15:45395901	chr15:45399467	0.867961	intron_variant	0	MODIFIER	DUOX2	ENSG00000140279	Transcript	ENST00000389039	protein_coding	-	14/33	-	-	-	-	-	-	-	-	-	-1	-	HGNC	13273
sTfR	chr15:45395901	chr15:45398231	0.867589	intron_variant	0	MODIFIER	DUOX2	ENSG00000140279	Transcript	ENST00000389039	protein_coding	-	17/33	-	-	-	-	-	-	-	-	-	-1	-	HGNC	13273
sTfR	chr15:45395901	chr15:45398965	0.865733	intron_variant	0	MODIFIER	DUOX2	ENSG00000140279	Transcript	ENST00000389039	protein_coding	-	15/33	-	-	-	-	-	-	-	-	-	-1	-	HGNC	13273
sTfR	chr15:45395901	chr15:45395584	0.855395	intron_variant	0	MODIFIER	DUOX2	ENSG00000140279	Transcript	ENST00000389039	protein_coding	-	20/33	-	-	-	-	-	-	-	-	-	-1	-	HGNC	13273
sTfR	chr15:45395901	chr15:45401636	0.852985	upstream_gene_variant	0	MODIFIER	DUOXA2	ENSG00000140274	Transcript	ENST00000323030	protein_coding	-	-	-	-	-	-	-	-	-	-	4883	1	-	HGNC	32698
sTfR	chr15:45395901	chr15:45397889	0.852287	synonymous_variant	0	LOW	DUOX2	ENSG00000140279	Transcript	ENST00000389039	protein_coding	18/34	-	-	-	2672	2286	762	Q	caA/caG	-	-	-1	-	HGNC	13273
sTfR	chr15:45395901	chr15:45398314	0.850814	intron_variant	0	MODIFIER	DUOX2	ENSG00000140279	Transcript	ENST00000389039	protein_coding	-	17/33	-	-	-	-	-	-	-	-	-	-1	-	HGNC	13273
sTfR	chr15:45395901	chr15:45394921	0.850488	intron_variant	0	MODIFIER	DUOX2	ENSG00000140279	Transcript	ENST00000389039	protein_coding	-	20/33	-	-	-	-	-	-	-	-	-	-1	-	HGNC	13273
sTfR	chr15:45395901	chr15:45393667	0.844639	intron_variant	0	MODIFIER	DUOX2	ENSG00000140279	Transcript	ENST00000389039	protein_coding	-	21/33	-	-	-	-	-	-	-	-	-	-1	-	HGNC	13273
sTfR	chr15:45395901	chr15:45391455	0.835916	intron_variant	0	MODIFIER	DUOX2	ENSG00000140279	Transcript	ENST00000389039	protein_coding	-	26/33	-	-	-	-	-	-	-	-	-	-1	-	HGNC	13273
sTfR	chr15:45395901	chr15:45394467	0.833322	-	0	-	-	-	-	-	-	-	-	-	-	-	-	-	-	-	-	-	-	-	-	-
sTfR	chr15:45395901	chr15:45397566	0.826568	intron_variant	0	MODIFIER	DUOX2	ENSG00000140279	Transcript	ENST00000389039	protein_coding	-	18/33	-	-	-	-	-	-	-	-	-	-1	-	HGNC	13273
sTfR	chr15:45395901	chr15:45392075	0.801967	missense_variant	0	MODERATE	DUOX2	ENSG00000140279	Transcript	ENST00000389039	protein_coding	25/34	-	-	-	3586	3200	1067	S/L	tCg/tTg	-	-	-1	-	HGNC	13273
sTfR	chr16:88567333	chr16:88567333	1	intron_variant	1	MODIFIER	ZFPM1	ENSG00000179588	Transcript	ENST00000319555	protein_coding	-	3/9	-	-	-	-	-	-	-	-	-	1	-	HGNC	19762
sTfR	chr17:43556807	chr17:43556807	1	intron_variant	0	MODIFIER	PLEKHM1	ENSG00000225190	Transcript	ENST00000421073	protein_coding	-	2/10	-	-	-	-	-	-	-	-	-	-1	-	HGNC	29017
sTfR	chr17:43556807	chr17:43565840	0.968526	intron_variant	0	MODIFIER	PLEKHM1	ENSG00000225190	Transcript	ENST00000421073	protein_coding	-	1/10	-	-	-	-	-	-	-	-	-	-1	-	HGNC	29017
sTfR	chr17:43556807	chr17:43552921	0.968474	synonymous_variant	0	LOW	PLEKHM1	ENSG00000225190	Transcript	ENST00000421073	protein_coding	3/11	-	-	-	338	201	67	R	cgA/cgG	-	-	-1	-	HGNC	29017
sTfR	chr17:43556807	chr17:43552717	0.968474	synonymous_variant	0	LOW	PLEKHM1	ENSG00000225190	Transcript	ENST00000421073	protein_coding	3/11	-	-	-	542	405	135	S	tcG/tcC	-	-	-1	-	HGNC	29017
sTfR	chr17:43556807	chr17:43548321	0.968444	intron_variant	0	MODIFIER	PLEKHM1	ENSG00000225190	Transcript	ENST00000421073	protein_coding	-	3/10	-	-	-	-	-	-	-	-	-	-1	-	HGNC	29017
sTfR	chr17:43556807	chr17:43549608	0.968438	intron_variant	0	MODIFIER	PLEKHM1	ENSG00000225190	Transcript	ENST00000421073	protein_coding	-	3/10	-	-	-	-	-	-	-	-	-	-1	-	HGNC	29017
sTfR	chr17:43556807	chr17:43551613	0.96842	intron_variant	0	MODIFIER	PLEKHM1	ENSG00000225190	Transcript	ENST00000421073	protein_coding	-	3/10	-	-	-	-	-	-	-	-	-	-1	-	HGNC	29017
sTfR	chr17:43556807	chr17:43556982	0.968403	intron_variant	0	MODIFIER	PLEKHM1	ENSG00000225190	Transcript	ENST00000421073	protein_coding	-	2/10	-	-	-	-	-	-	-	-	-	-1	-	HGNC	29017
sTfR	chr17:43556807	chr17:43548481	0.968398	intron_variant	0	MODIFIER	PLEKHM1	ENSG00000225190	Transcript	ENST00000421073	protein_coding	-	3/10	-	-	-	-	-	-	-	-	-	-1	-	HGNC	29017
sTfR	chr17:43556807	chr17:43552537	0.968392	synonymous_variant	0	LOW	PLEKHM1	ENSG00000225190	Transcript	ENST00000421073	protein_coding	3/11	-	-	-	722	585	195	C	tgT/tgC	-	-	-1	-	HGNC	29017
sTfR	chr17:43556807	chr17:43550107	0.968378	intron_variant	0	MODIFIER	PLEKHM1	ENSG00000225190	Transcript	ENST00000421073	protein_coding	-	3/10	-	-	-	-	-	-	-	-	-	-1	-	HGNC	29017
sTfR	chr17:43556807	chr17:43551151	0.968319	intron_variant	0	MODIFIER	PLEKHM1	ENSG00000225190	Transcript	ENST00000421073	protein_coding	-	3/10	-	-	-	-	-	-	-	-	-	-1	-	HGNC	29017
sTfR	chr17:43556807	chr17:43549526	0.968311	intron_variant	0	MODIFIER	PLEKHM1	ENSG00000225190	Transcript	ENST00000421073	protein_coding	-	3/10	-	-	-	-	-	-	-	-	-	-1	-	HGNC	29017
sTfR	chr17:43556807	chr17:43566931	0.968266	intron_variant	0	MODIFIER	PLEKHM1	ENSG00000225190	Transcript	ENST00000421073	protein_coding	-	1/10	-	-	-	-	-	-	-	-	-	-1	-	HGNC	29017
sTfR	chr17:43556807	chr17:43557612	0.968242	intron_variant	0	MODIFIER	PLEKHM1	ENSG00000225190	Transcript	ENST00000421073	protein_coding	-	2/10	-	-	-	-	-	-	-	-	-	-1	-	HGNC	29017
sTfR	chr17:43556807	chr17:43551321	0.968116	intron_variant	0	MODIFIER	PLEKHM1	ENSG00000225190	Transcript	ENST00000421073	protein_coding	-	3/10	-	-	-	-	-	-	-	-	-	-1	-	HGNC	29017
sTfR	chr17:43556807	chr17:43556862	0.968061	intron_variant	0	MODIFIER	PLEKHM1	ENSG00000225190	Transcript	ENST00000421073	protein_coding	-	2/10	-	-	-	-	-	-	-	-	-	-1	-	HGNC	29017
sTfR	chr17:43556807	chr17:43556652	0.967997	intron_variant	0	MODIFIER	PLEKHM1	ENSG00000225190	Transcript	ENST00000421073	protein_coding	-	2/10	-	-	-	-	-	-	-	-	-	-1	-	HGNC	29017
sTfR	chr17:43556807	chr17:43567337	0.967961	intron_variant	0	MODIFIER	PLEKHM1	ENSG00000225190	Transcript	ENST00000421073	protein_coding	-	1/10	-	-	-	-	-	-	-	-	-	-1	-	HGNC	29017
sTfR	chr17:43556807	chr17:43563093	0.96788	intron_variant	0	MODIFIER	PLEKHM1	ENSG00000225190	Transcript	ENST00000421073	protein_coding	-	1/10	-	-	-	-	-	-	-	-	-	-1	-	HGNC	29017
sTfR	chr17:43556807	chr17:43565599	0.967874	intron_variant	0	MODIFIER	PLEKHM1	ENSG00000225190	Transcript	ENST00000421073	protein_coding	-	1/10	-	-	-	-	-	-	-	-	-	-1	-	HGNC	29017
sTfR	chr17:43556807	chr17:43563894	0.967702	intron_variant	0	MODIFIER	PLEKHM1	ENSG00000225190	Transcript	ENST00000421073	protein_coding	-	1/10	-	-	-	-	-	-	-	-	-	-1	-	HGNC	29017
sTfR	chr17:43556807	chr17:43551083	0.967664	intron_variant	0	MODIFIER	PLEKHM1	ENSG00000225190	Transcript	ENST00000421073	protein_coding	-	3/10	-	-	-	-	-	-	-	-	-	-1	-	HGNC	29017
sTfR	chr17:43556807	chr17:43555253	0.967656	intron_variant	0	MODIFIER	PLEKHM1	ENSG00000225190	Transcript	ENST00000421073	protein_coding	-	2/10	-	-	-	-	-	-	-	-	-	-1	-	HGNC	29017
sTfR	chr17:43556807	chr17:43564222	0.967652	intron_variant	0	MODIFIER	PLEKHM1	ENSG00000225190	Transcript	ENST00000421073	protein_coding	-	1/10	-	-	-	-	-	-	-	-	-	-1	-	HGNC	29017
sTfR	chr17:43556807	chr17:43544379	0.967583	intron_variant	0	MODIFIER	PLEKHM1	ENSG00000225190	Transcript	ENST00000421073	protein_coding	-	4/10	-	-	-	-	-	-	-	-	-	-1	-	HGNC	29017
sTfR	chr17:43556807	chr17:43546057	0.967573	intron_variant	0	MODIFIER	PLEKHM1	ENSG00000225190	Transcript	ENST00000421073	protein_coding	-	3/10	-	-	-	-	-	-	-	-	-	-1	-	HGNC	29017
sTfR	chr17:43556807	chr17:43564357	0.967561	intron_variant	0	MODIFIER	PLEKHM1	ENSG00000225190	Transcript	ENST00000421073	protein_coding	-	1/10	-	-	-	-	-	-	-	-	-	-1	-	HGNC	29017
sTfR	chr17:43556807	chr17:43548424	0.967498	intron_variant	0	MODIFIER	PLEKHM1	ENSG00000225190	Transcript	ENST00000421073	protein_coding	-	3/10	-	-	-	-	-	-	-	-	-	-1	-	HGNC	29017
sTfR	chr17:43556807	chr17:43545893	0.967286	synonymous_variant	0	LOW	PLEKHM1	ENSG00000225190	Transcript	ENST00000421073	protein_coding	4/11	-	-	-	860	723	241	T	acG/acA	-	-	-1	-	HGNC	29017
sTfR	chr17:43556807	chr17:43544206	0.966837	intron_variant	0	MODIFIER	PLEKHM1	ENSG00000225190	Transcript	ENST00000421073	protein_coding	-	4/10	-	-	-	-	-	-	-	-	-	-1	-	HGNC	29017
sTfR	chr17:43556807	chr17:43567175	0.96602	intron_variant	0	MODIFIER	PLEKHM1	ENSG00000225190	Transcript	ENST00000421073	protein_coding	-	1/10	-	-	-	-	-	-	-	-	-	-1	-	HGNC	29017
sTfR	chr17:43556807	chr17:43558092	0.965805	intron_variant	0	MODIFIER	PLEKHM1	ENSG00000225190	Transcript	ENST00000421073	protein_coding	-	2/10	-	-	-	-	-	-	-	-	-	-1	-	HGNC	29017
sTfR	chr17:43556807	chr17:43569245	0.965791	upstream_gene_variant	0	MODIFIER	PLEKHM1	ENSG00000225190	Transcript	ENST00000421073	protein_coding	-	-	-	-	-	-	-	-	-	-	1151	-1	-	HGNC	29017
sTfR	chr17:43556807	chr17:43550929	0.965737	intron_variant	0	MODIFIER	PLEKHM1	ENSG00000225190	Transcript	ENST00000421073	protein_coding	-	3/10	-	-	-	-	-	-	-	-	-	-1	-	HGNC	29017
sTfR	chr17:43556807	chr17:43551546	0.96521	intron_variant	0	MODIFIER	PLEKHM1	ENSG00000225190	Transcript	ENST00000421073	protein_coding	-	3/10	-	-	-	-	-	-	-	-	-	-1	-	HGNC	29017
sTfR	chr17:43556807	chr17:43551523	0.964907	intron_variant	0	MODIFIER	PLEKHM1	ENSG00000225190	Transcript	ENST00000421073	protein_coding	-	3/10	-	-	-	-	-	-	-	-	-	-1	-	HGNC	29017
sTfR	chr17:43556807	chr17:43569909	0.964094	upstream_gene_variant	0	MODIFIER	PLEKHM1	ENSG00000225190	Transcript	ENST00000421073	protein_coding	-	-	-	-	-	-	-	-	-	-	1815	-1	-	HGNC	29017
sTfR	chr17:43556807	chr17:43569083	0.964093	upstream_gene_variant	0	MODIFIER	PLEKHM1	ENSG00000225190	Transcript	ENST00000421073	protein_coding	-	-	-	-	-	-	-	-	-	-	989	-1	-	HGNC	29017
sTfR	chr17:43556807	chr17:43570893	0.964082	upstream_gene_variant	0	MODIFIER	PLEKHM1	ENSG00000225190	Transcript	ENST00000421073	protein_coding	-	-	-	-	-	-	-	-	-	-	2799	-1	-	HGNC	29017
sTfR	chr17:43556807	chr17:43569001	0.964005	upstream_gene_variant	0	MODIFIER	PLEKHM1	ENSG00000225190	Transcript	ENST00000421073	protein_coding	-	-	-	-	-	-	-	-	-	-	907	-1	-	HGNC	29017
sTfR	chr17:43556807	chr17:43570680	0.963977	upstream_gene_variant	0	MODIFIER	PLEKHM1	ENSG00000225190	Transcript	ENST00000421073	protein_coding	-	-	-	-	-	-	-	-	-	-	2586	-1	-	HGNC	29017
sTfR	chr17:43556807	chr17:43568280	0.963532	-	0	-	-	-	-	-	-	-	-	-	-	-	-	-	-	-	-	-	-	-	-	-
sTfR	chr17:43556807	chr17:43568280	0.963452	-	0	-	-	-	-	-	-	-	-	-	-	-	-	-	-	-	-	-	-	-	-	-
sTfR	chr17:43556807	chr17:43570407	0.962905	upstream_gene_variant	0	MODIFIER	PLEKHM1	ENSG00000225190	Transcript	ENST00000421073	protein_coding	-	-	-	-	-	-	-	-	-	-	2313	-1	-	HGNC	29017
sTfR	chr17:43556807	chr17:43568278	0.962084	-	0	-	-	-	-	-	-	-	-	-	-	-	-	-	-	-	-	-	-	-	-	-
sTfR	chr17:43556807	chr17:43568928	0.961771	upstream_gene_variant	0	MODIFIER	PLEKHM1	ENSG00000225190	Transcript	ENST00000421073	protein_coding	-	-	-	-	-	-	-	-	-	-	834	-1	-	HGNC	29017
sTfR	chr17:43556807	chr17:43543207	0.959819	intron_variant	0	MODIFIER	PLEKHM1	ENSG00000225190	Transcript	ENST00000421073	protein_coding	-	4/10	-	-	-	-	-	-	-	-	-	-1	-	HGNC	29017
sTfR	chr17:43556807	chr17:43543083	0.954018	intron_variant	0	MODIFIER	PLEKHM1	ENSG00000225190	Transcript	ENST00000421073	protein_coding	-	4/10	-	-	-	-	-	-	-	-	-	-1	-	HGNC	29017
sTfR	chr17:43556807	chr17:43542037	0.952395	intron_variant	0	MODIFIER	PLEKHM1	ENSG00000225190	Transcript	ENST00000421073	protein_coding	-	4/10	-	-	-	-	-	-	-	-	-	-1	-	HGNC	29017
sTfR	chr17:43556807	chr17:43541656	0.952238	intron_variant	0	MODIFIER	PLEKHM1	ENSG00000225190	Transcript	ENST00000421073	protein_coding	-	4/10	-	-	-	-	-	-	-	-	-	-1	-	HGNC	29017
sTfR	chr17:43556807	chr17:43539035	0.951844	intron_variant	0	MODIFIER	PLEKHM1	ENSG00000225190	Transcript	ENST00000421073	protein_coding	-	4/10	-	-	-	-	-	-	-	-	-	-1	-	HGNC	29017
sTfR	chr17:43556807	chr17:43539723	0.951781	intron_variant	0	MODIFIER	PLEKHM1	ENSG00000225190	Transcript	ENST00000421073	protein_coding	-	4/10	-	-	-	-	-	-	-	-	-	-1	-	HGNC	29017
sTfR	chr17:43556807	chr17:43538993	0.951761	intron_variant	0	MODIFIER	PLEKHM1	ENSG00000225190	Transcript	ENST00000421073	protein_coding	-	4/10	-	-	-	-	-	-	-	-	-	-1	-	HGNC	29017
sTfR	chr17:43556807	chr17:43538991	0.951761	intron_variant	0	MODIFIER	PLEKHM1	ENSG00000225190	Transcript	ENST00000421073	protein_coding	-	4/10	-	-	-	-	-	-	-	-	-	-1	-	HGNC	29017
sTfR	chr17:43556807	chr17:43536970	0.951761	intron_variant	0	MODIFIER	PLEKHM1	ENSG00000225190	Transcript	ENST00000421073	protein_coding	-	4/10	-	-	-	-	-	-	-	-	-	-1	-	HGNC	29017
sTfR	chr17:43556807	chr17:43527323	0.951679	intron_variant	0	MODIFIER	PLEKHM1	ENSG00000225190	Transcript	ENST00000421073	protein_coding	-	7/10	-	-	-	-	-	-	-	-	-	-1	-	HGNC	29017
sTfR	chr17:43556807	chr17:43520272	0.951563	intron_variant	0	MODIFIER	PLEKHM1	ENSG00000225190	Transcript	ENST00000421073	protein_coding	-	8/10	-	-	-	-	-	-	-	-	-	-1	-	HGNC	29017
sTfR	chr17:43556807	chr17:43525365	0.951454	intron_variant	0	MODIFIER	PLEKHM1	ENSG00000225190	Transcript	ENST00000421073	protein_coding	-	7/10	-	-	-	-	-	-	-	-	-	-1	-	HGNC	29017
sTfR	chr17:43556807	chr17:43540732	0.951091	intron_variant	0	MODIFIER	PLEKHM1	ENSG00000225190	Transcript	ENST00000421073	protein_coding	-	4/10	-	-	-	-	-	-	-	-	-	-1	-	HGNC	29017
sTfR	chr17:43556807	chr17:43517252	0.950754	intron_variant	0	MODIFIER	PLEKHM1	ENSG00000225190	Transcript	ENST00000421073	protein_coding	-	9/10	-	-	-	-	-	-	-	-	-	-1	-	HGNC	29017
sTfR	chr17:43556807	chr17:43539968	0.950412	intron_variant	0	MODIFIER	PLEKHM1	ENSG00000225190	Transcript	ENST00000421073	protein_coding	-	4/10	-	-	-	-	-	-	-	-	-	-1	-	HGNC	29017
sTfR	chr17:43556807	chr17:43534694	0.950047	intron_variant	0	MODIFIER	PLEKHM1	ENSG00000225190	Transcript	ENST00000421073	protein_coding	-	5/10	-	-	-	-	-	-	-	-	-	-1	-	HGNC	29017
sTfR	chr17:43556807	chr17:43516739	0.950034	intron_variant	0	MODIFIER	PLEKHM1	ENSG00000225190	Transcript	ENST00000421073	protein_coding	-	10/10	-	-	-	-	-	-	-	-	-	-1	-	HGNC	29017
sTfR	chr17:43556807	chr17:43523385	0.949959	-	0	-	-	-	-	-	-	-	-	-	-	-	-	-	-	-	-	-	-	-	-	-
sTfR	chr17:43556807	chr17:43540273	0.949715	intron_variant	0	MODIFIER	PLEKHM1	ENSG00000225190	Transcript	ENST00000421073	protein_coding	-	4/10	-	-	-	-	-	-	-	-	-	-1	-	HGNC	29017
sTfR	chr17:43556807	chr17:43527025	0.949708	intron_variant	0	MODIFIER	PLEKHM1	ENSG00000225190	Transcript	ENST00000421073	protein_coding	-	7/10	-	-	-	-	-	-	-	-	-	-1	-	HGNC	29017
sTfR	chr17:43556807	chr17:43525022	0.949692	intron_variant	0	MODIFIER	PLEKHM1	ENSG00000225190	Transcript	ENST00000421073	protein_coding	-	7/10	-	-	-	-	-	-	-	-	-	-1	-	HGNC	29017
sTfR	chr17:43556807	chr17:43541627	0.949687	intron_variant	0	MODIFIER	PLEKHM1	ENSG00000225190	Transcript	ENST00000421073	protein_coding	-	4/10	-	-	-	-	-	-	-	-	-	-1	-	HGNC	29017
sTfR	chr17:43556807	chr17:43529687	0.949575	intron_variant	0	MODIFIER	PLEKHM1	ENSG00000225190	Transcript	ENST00000421073	protein_coding	-	6/10	-	-	-	-	-	-	-	-	-	-1	-	HGNC	29017
sTfR	chr17:43556807	chr17:43539437	0.949539	intron_variant	0	MODIFIER	PLEKHM1	ENSG00000225190	Transcript	ENST00000421073	protein_coding	-	4/10	-	-	-	-	-	-	-	-	-	-1	-	HGNC	29017
sTfR	chr17:43556807	chr17:43536408	0.949471	intron_variant	0	MODIFIER	PLEKHM1	ENSG00000225190	Transcript	ENST00000421073	protein_coding	-	4/10	-	-	-	-	-	-	-	-	-	-1	-	HGNC	29017
sTfR	chr17:43556807	chr17:43537711	0.949448	intron_variant	0	MODIFIER	PLEKHM1	ENSG00000225190	Transcript	ENST00000421073	protein_coding	-	4/10	-	-	-	-	-	-	-	-	-	-1	-	HGNC	29017
sTfR	chr17:43556807	chr17:43536743	0.94944	intron_variant	0	MODIFIER	PLEKHM1	ENSG00000225190	Transcript	ENST00000421073	protein_coding	-	4/10	-	-	-	-	-	-	-	-	-	-1	-	HGNC	29017
sTfR	chr17:43556807	chr17:43529769	0.949431	intron_variant	0	MODIFIER	PLEKHM1	ENSG00000225190	Transcript	ENST00000421073	protein_coding	-	6/10	-	-	-	-	-	-	-	-	-	-1	-	HGNC	29017
sTfR	chr17:43556807	chr17:43529293	0.949341	intron_variant	0	MODIFIER	PLEKHM1	ENSG00000225190	Transcript	ENST00000421073	protein_coding	-	6/10	-	-	-	-	-	-	-	-	-	-1	-	HGNC	29017
sTfR	chr17:43556807	chr17:43538807	0.949328	intron_variant	0	MODIFIER	PLEKHM1	ENSG00000225190	Transcript	ENST00000421073	protein_coding	-	4/10	-	-	-	-	-	-	-	-	-	-1	-	HGNC	29017
sTfR	chr17:43556807	chr17:43522361	0.949272	intron_variant	0	MODIFIER	PLEKHM1	ENSG00000225190	Transcript	ENST00000421073	protein_coding	-	8/10	-	-	-	-	-	-	-	-	-	-1	-	HGNC	29017
sTfR	chr17:43556807	chr17:43517054	0.949247	intron_variant	0	MODIFIER	PLEKHM1	ENSG00000225190	Transcript	ENST00000421073	protein_coding	-	9/10	-	-	-	-	-	-	-	-	-	-1	-	HGNC	29017
sTfR	chr17:43556807	chr17:43502241	0.949117	downstream_gene_variant	0	MODIFIER	ARHGAP27	ENSG00000159314	Transcript	ENST00000290470	protein_coding	-	-	-	-	-	-	-	-	-	-	4478	-1	-	HGNC	31813
sTfR	chr17:43556807	chr17:43519564	0.949105	intron_variant	0	MODIFIER	PLEKHM1	ENSG00000225190	Transcript	ENST00000421073	protein_coding	-	8/10	-	-	-	-	-	-	-	-	-	-1	-	HGNC	29017
sTfR	chr17:43556807	chr17:43502111	0.949035	downstream_gene_variant	0	MODIFIER	ARHGAP27	ENSG00000159314	Transcript	ENST00000290470	protein_coding	-	-	-	-	-	-	-	-	-	-	4608	-1	-	HGNC	31813
sTfR	chr17:43556807	chr17:43521161	0.94876	intron_variant	0	MODIFIER	PLEKHM1	ENSG00000225190	Transcript	ENST00000421073	protein_coding	-	8/10	-	-	-	-	-	-	-	-	-	-1	-	HGNC	29017
sTfR	chr17:43556807	chr17:43501940	0.94862	downstream_gene_variant	0	MODIFIER	ARHGAP27	ENSG00000159314	Transcript	ENST00000290470	protein_coding	-	-	-	-	-	-	-	-	-	-	4779	-1	-	HGNC	31813
sTfR	chr17:43556807	chr17:43501442	0.948553	intron_variant	0	MODIFIER	ARHGAP27	ENSG00000159314	Transcript	ENST00000376922	protein_coding	-	1/16	-	-	-	-	-	-	-	-	-	-1	-	HGNC	31813
sTfR	chr17:43556807	chr17:43538523	0.948546	intron_variant	0	MODIFIER	PLEKHM1	ENSG00000225190	Transcript	ENST00000421073	protein_coding	-	4/10	-	-	-	-	-	-	-	-	-	-1	-	HGNC	29017
sTfR	chr17:43556807	chr17:43497210	0.948054	intron_variant	0	MODIFIER	ARHGAP27	ENSG00000159314	Transcript	ENST00000376922	protein_coding	-	1/16	-	-	-	-	-	-	-	-	-	-1	-	HGNC	31813
sTfR	chr17:43556807	chr17:43499328	0.947952	intron_variant	0	MODIFIER	ARHGAP27	ENSG00000159314	Transcript	ENST00000376922	protein_coding	-	1/16	-	-	-	-	-	-	-	-	-	-1	-	HGNC	31813
sTfR	chr17:43556807	chr17:43495852	0.947703	intron_variant	0	MODIFIER	ARHGAP27	ENSG00000159314	Transcript	ENST00000376922	protein_coding	-	1/16	-	-	-	-	-	-	-	-	-	-1	-	HGNC	31813
sTfR	chr17:43556807	chr17:43496465	0.947668	intron_variant	0	MODIFIER	ARHGAP27	ENSG00000159314	Transcript	ENST00000376922	protein_coding	-	1/16	-	-	-	-	-	-	-	-	-	-1	-	HGNC	31813
sTfR	chr17:43556807	chr17:43531926	0.947664	intron_variant	0	MODIFIER	PLEKHM1	ENSG00000225190	Transcript	ENST00000421073	protein_coding	-	5/10	-	-	-	-	-	-	-	-	-	-1	-	HGNC	29017
sTfR	chr17:43556807	chr17:43532804	0.947558	intron_variant	0	MODIFIER	PLEKHM1	ENSG00000225190	Transcript	ENST00000421073	protein_coding	-	5/10	-	-	-	-	-	-	-	-	-	-1	-	HGNC	29017
sTfR	chr17:43556807	chr17:43496828	0.947257	intron_variant	0	MODIFIER	ARHGAP27	ENSG00000159314	Transcript	ENST00000376922	protein_coding	-	1/16	-	-	-	-	-	-	-	-	-	-1	-	HGNC	31813
sTfR	chr17:43556807	chr17:43508303	0.946912	intron_variant	0	MODIFIER	ARHGAP27	ENSG00000159314	Transcript	ENST00000290470	protein_coding	-	3/3	-	-	-	-	-	-	-	-	-	-1	-	HGNC	31813
sTfR	chr17:43556807	chr17:43495235	0.946902	intron_variant	0	MODIFIER	ARHGAP27	ENSG00000159314	Transcript	ENST00000376922	protein_coding	-	1/16	-	-	-	-	-	-	-	-	-	-1	-	HGNC	31813
sTfR	chr17:43556807	chr17:43500621	0.946864	intron_variant	0	MODIFIER	ARHGAP27	ENSG00000159314	Transcript	ENST00000376922	protein_coding	-	1/16	-	-	-	-	-	-	-	-	-	-1	-	HGNC	31813
sTfR	chr17:43556807	chr17:43511435	0.946857	upstream_gene_variant	0	MODIFIER	ARHGAP27	ENSG00000159314	Transcript	ENST00000290470	protein_coding	-	-	-	-	-	-	-	-	-	-	1153	-1	-	HGNC	31813
sTfR	chr17:43556807	chr17:43513896	0.946794	upstream_gene_variant	0	MODIFIER	ARHGAP27	ENSG00000159314	Transcript	ENST00000290470	protein_coding	-	-	-	-	-	-	-	-	-	-	3614	-1	-	HGNC	31813
sTfR	chr17:43556807	chr17:43493560	0.946774	intron_variant	0	MODIFIER	ARHGAP27	ENSG00000159314	Transcript	ENST00000376922	protein_coding	-	1/16	-	-	-	-	-	-	-	-	-	-1	-	HGNC	31813
sTfR	chr17:43556807	chr17:43540472	0.946754	intron_variant	0	MODIFIER	PLEKHM1	ENSG00000225190	Transcript	ENST00000421073	protein_coding	-	4/10	-	-	-	-	-	-	-	-	-	-1	-	HGNC	29017
sTfR	chr17:43556807	chr17:43512318	0.946657	upstream_gene_variant	0	MODIFIER	ARHGAP27	ENSG00000159314	Transcript	ENST00000290470	protein_coding	-	-	-	-	-	-	-	-	-	-	2036	-1	-	HGNC	31813
sTfR	chr17:43556807	chr17:43499839	0.946461	intron_variant	0	MODIFIER	ARHGAP27	ENSG00000159314	Transcript	ENST00000376922	protein_coding	-	1/16	-	-	-	-	-	-	-	-	-	-1	-	HGNC	31813
sTfR	chr17:43556807	chr17:43509778	0.946353	intron_variant	0	MODIFIER	ARHGAP27	ENSG00000159314	Transcript	ENST00000290470	protein_coding	-	1/3	-	-	-	-	-	-	-	-	-	-1	-	HGNC	31813
sTfR	chr17:43556807	chr17:43503294	0.946305	downstream_gene_variant	0	MODIFIER	ARHGAP27	ENSG00000159314	Transcript	ENST00000290470	protein_coding	-	-	-	-	-	-	-	-	-	-	3425	-1	-	HGNC	31813
sTfR	chr17:43556807	chr17:43510187	0.946304	5_prime_UTR_variant	0	MODIFIER	ARHGAP27	ENSG00000159314	Transcript	ENST00000290470	protein_coding	1/4	-	-	-	96	-	-	-	-	-	-	-1	-	HGNC	31813
sTfR	chr17:43556807	chr17:43524526	0.946215	intron_variant	0	MODIFIER	PLEKHM1	ENSG00000225190	Transcript	ENST00000421073	protein_coding	-	7/10	-	-	-	-	-	-	-	-	-	-1	-	HGNC	29017
sTfR	chr17:43556807	chr17:43493504	0.946184	intron_variant	0	MODIFIER	ARHGAP27	ENSG00000159314	Transcript	ENST00000376922	protein_coding	-	1/16	-	-	-	-	-	-	-	-	-	-1	-	HGNC	31813
sTfR	chr17:43556807	chr17:43512439	0.9461	upstream_gene_variant	0	MODIFIER	ARHGAP27	ENSG00000159314	Transcript	ENST00000290470	protein_coding	-	-	-	-	-	-	-	-	-	-	2157	-1	-	HGNC	31813
sTfR	chr17:43556807	chr17:43508223	0.946018	intron_variant	0	MODIFIER	ARHGAP27	ENSG00000159314	Transcript	ENST00000290470	protein_coding	-	3/3	-	-	-	-	-	-	-	-	-	-1	-	HGNC	31813
sTfR	chr17:43556807	chr17:43500587	0.945901	intron_variant	0	MODIFIER	ARHGAP27	ENSG00000159314	Transcript	ENST00000376922	protein_coding	-	1/16	-	-	-	-	-	-	-	-	-	-1	-	HGNC	31813
sTfR	chr17:43556807	chr17:43513551	0.945493	upstream_gene_variant	0	MODIFIER	ARHGAP27	ENSG00000159314	Transcript	ENST00000290470	protein_coding	-	-	-	-	-	-	-	-	-	-	3269	-1	-	HGNC	31813
sTfR	chr17:43556807	chr17:43508616	0.945334	intron_variant	0	MODIFIER	ARHGAP27	ENSG00000159314	Transcript	ENST00000290470	protein_coding	-	3/3	-	-	-	-	-	-	-	-	-	-1	-	HGNC	31813
sTfR	chr17:43556807	chr17:43512206	0.945236	upstream_gene_variant	0	MODIFIER	ARHGAP27	ENSG00000159314	Transcript	ENST00000290470	protein_coding	-	-	-	-	-	-	-	-	-	-	1924	-1	-	HGNC	31813
sTfR	chr17:43556807	chr17:43521193	0.945092	intron_variant	0	MODIFIER	PLEKHM1	ENSG00000225190	Transcript	ENST00000421073	protein_coding	-	8/10	-	-	-	-	-	-	-	-	-	-1	-	HGNC	29017
sTfR	chr17:43556807	chr17:43515927	0.945054	intron_variant	0	MODIFIER	PLEKHM1	ENSG00000225190	Transcript	ENST00000421073	protein_coding	-	10/10	-	-	-	-	-	-	-	-	-	-1	-	HGNC	29017
sTfR	chr17:43556807	chr17:43514954	0.945016	upstream_gene_variant	0	MODIFIER	ARHGAP27	ENSG00000159314	Transcript	ENST00000290470	protein_coding	-	-	-	-	-	-	-	-	-	-	4672	-1	-	HGNC	31813
sTfR	chr17:43556807	chr17:43493101	0.944973	intron_variant	0	MODIFIER	ARHGAP27	ENSG00000159314	Transcript	ENST00000376922	protein_coding	-	1/16	-	-	-	-	-	-	-	-	-	-1	-	HGNC	31813
sTfR	chr17:43556807	chr17:43493835	0.944939	intron_variant	0	MODIFIER	ARHGAP27	ENSG00000159314	Transcript	ENST00000376922	protein_coding	-	1/16	-	-	-	-	-	-	-	-	-	-1	-	HGNC	31813
sTfR	chr17:43556807	chr17:43487424	0.944937	intron_variant	0	MODIFIER	ARHGAP27	ENSG00000159314	Transcript	ENST00000376922	protein_coding	-	1/16	-	-	-	-	-	-	-	-	-	-1	-	HGNC	31813
sTfR	chr17:43556807	chr17:43553496	0.944804	intron_variant	0	MODIFIER	PLEKHM1	ENSG00000225190	Transcript	ENST00000421073	protein_coding	-	2/10	-	-	-	-	-	-	-	-	-	-1	-	HGNC	29017
sTfR	chr17:43556807	chr17:43516402	0.944794	intron_variant	0	MODIFIER	PLEKHM1	ENSG00000225190	Transcript	ENST00000421073	protein_coding	-	10/10	-	-	-	-	-	-	-	-	-	-1	-	HGNC	29017
sTfR	chr17:43556807	chr17:43513441	0.944766	upstream_gene_variant	0	MODIFIER	ARHGAP27	ENSG00000159314	Transcript	ENST00000290470	protein_coding	-	-	-	-	-	-	-	-	-	-	3159	-1	-	HGNC	31813
sTfR	chr17:43556807	chr17:43501591	0.944508	intron_variant	0	MODIFIER	ARHGAP27	ENSG00000159314	Transcript	ENST00000376922	protein_coding	-	1/16	-	-	-	-	-	-	-	-	-	-1	-	HGNC	31813
sTfR	chr17:43556807	chr17:43569770	0.944427	upstream_gene_variant	0	MODIFIER	PLEKHM1	ENSG00000225190	Transcript	ENST00000421073	protein_coding	-	-	-	-	-	-	-	-	-	-	1676	-1	-	HGNC	29017
sTfR	chr17:43556807	chr17:43495216	0.944184	intron_variant	0	MODIFIER	ARHGAP27	ENSG00000159314	Transcript	ENST00000376922	protein_coding	-	1/16	-	-	-	-	-	-	-	-	-	-1	-	HGNC	31813
sTfR	chr17:43556807	chr17:43487217	0.944016	intron_variant	0	MODIFIER	ARHGAP27	ENSG00000159314	Transcript	ENST00000376922	protein_coding	-	1/16	-	-	-	-	-	-	-	-	-	-1	-	HGNC	31813
sTfR	chr17:43556807	chr17:43491003	0.943816	intron_variant	0	MODIFIER	ARHGAP27	ENSG00000159314	Transcript	ENST00000376922	protein_coding	-	1/16	-	-	-	-	-	-	-	-	-	-1	-	HGNC	31813
sTfR	chr17:43556807	chr17:43503000	0.943497	downstream_gene_variant	0	MODIFIER	ARHGAP27	ENSG00000159314	Transcript	ENST00000290470	protein_coding	-	-	-	-	-	-	-	-	-	-	3719	-1	-	HGNC	31813
sTfR	chr17:43556807	chr17:43507297	0.943371	missense_variant	1	MODERATE	ARHGAP27	ENSG00000159314	Transcript	ENST00000290470	protein_coding	4/4	-	-	-	798	349	117	T/A	Acc/Gcc	-	-	-1	-	HGNC	31813
sTfR	chr17:43556807	chr17:43520118	0.94321	intron_variant	0	MODIFIER	PLEKHM1	ENSG00000225190	Transcript	ENST00000421073	protein_coding	-	8/10	-	-	-	-	-	-	-	-	-	-1	-	HGNC	29017
sTfR	chr17:43556807	chr17:43507403	0.943106	synonymous_variant	0	LOW	ARHGAP27	ENSG00000159314	Transcript	ENST00000290470	protein_coding	4/4	-	-	-	692	243	81	P	ccT/ccC	-	-	-1	-	HGNC	31813
sTfR	chr17:43556807	chr17:43500477	0.942054	intron_variant	0	MODIFIER	ARHGAP27	ENSG00000159314	Transcript	ENST00000376922	protein_coding	-	1/16	-	-	-	-	-	-	-	-	-	-1	-	HGNC	31813
sTfR	chr17:43556807	chr17:43488382	0.941953	intron_variant	0	MODIFIER	ARHGAP27	ENSG00000159314	Transcript	ENST00000376922	protein_coding	-	1/16	-	-	-	-	-	-	-	-	-	-1	-	HGNC	31813
sTfR	chr17:43556807	chr17:43503284	0.941629	downstream_gene_variant	0	MODIFIER	ARHGAP27	ENSG00000159314	Transcript	ENST00000290470	protein_coding	-	-	-	-	-	-	-	-	-	-	3435	-1	-	HGNC	31813
sTfR	chr17:43556807	chr17:43502044	0.940843	downstream_gene_variant	0	MODIFIER	ARHGAP27	ENSG00000159314	Transcript	ENST00000290470	protein_coding	-	-	-	-	-	-	-	-	-	-	4675	-1	-	HGNC	31813
sTfR	chr17:43556807	chr17:43490853	0.940491	intron_variant	0	MODIFIER	ARHGAP27	ENSG00000159314	Transcript	ENST00000376922	protein_coding	-	1/16	-	-	-	-	-	-	-	-	-	-1	-	HGNC	31813
sTfR	chr17:43556807	chr17:43492357	0.940434	intron_variant	0	MODIFIER	ARHGAP27	ENSG00000159314	Transcript	ENST00000376922	protein_coding	-	1/16	-	-	-	-	-	-	-	-	-	-1	-	HGNC	31813
sTfR	chr17:43556807	chr17:43488792	0.9399	intron_variant	0	MODIFIER	ARHGAP27	ENSG00000159314	Transcript	ENST00000376922	protein_coding	-	1/16	-	-	-	-	-	-	-	-	-	-1	-	HGNC	31813
sTfR	chr17:43556807	chr17:43507649	0.939312	5_prime_UTR_variant	0	MODIFIER	ARHGAP27	ENSG00000159314	Transcript	ENST00000290470	protein_coding	4/4	-	-	-	446	-	-	-	-	-	-	-1	-	HGNC	31813
sTfR	chr17:43556807	chr17:43525346	0.939032	intron_variant	0	MODIFIER	PLEKHM1	ENSG00000225190	Transcript	ENST00000421073	protein_coding	-	7/10	-	-	-	-	-	-	-	-	-	-1	-	HGNC	29017
sTfR	chr17:43556807	chr17:43485551	0.938936	intron_variant	0	MODIFIER	ARHGAP27	ENSG00000159314	Transcript	ENST00000376922	protein_coding	-	1/16	-	-	-	-	-	-	-	-	-	-1	-	HGNC	31813
sTfR	chr17:43556807	chr17:43484598	0.938491	intron_variant	0	MODIFIER	ARHGAP27	ENSG00000159314	Transcript	ENST00000376922	protein_coding	-	1/16	-	-	-	-	-	-	-	-	-	-1	-	HGNC	31813
sTfR	chr17:43556807	chr17:43483551	0.938339	intron_variant	0	MODIFIER	ARHGAP27	ENSG00000159314	Transcript	ENST00000376922	protein_coding	-	1/16	-	-	-	-	-	-	-	-	-	-1	-	HGNC	31813
sTfR	chr17:43556807	chr17:43563349	0.938319	intron_variant	0	MODIFIER	PLEKHM1	ENSG00000225190	Transcript	ENST00000421073	protein_coding	-	1/10	-	-	-	-	-	-	-	-	-	-1	-	HGNC	29017
sTfR	chr17:43556807	chr17:43484496	0.938098	intron_variant	0	MODIFIER	ARHGAP27	ENSG00000159314	Transcript	ENST00000376922	protein_coding	-	1/16	-	-	-	-	-	-	-	-	-	-1	-	HGNC	31813
sTfR	chr17:43556807	chr17:43498181	0.938037	intron_variant	0	MODIFIER	ARHGAP27	ENSG00000159314	Transcript	ENST00000376922	protein_coding	-	1/16	-	-	-	-	-	-	-	-	-	-1	-	HGNC	31813
sTfR	chr17:43556807	chr17:43522775	0.936955	intron_variant	0	MODIFIER	PLEKHM1	ENSG00000225190	Transcript	ENST00000421073	protein_coding	-	8/10	-	-	-	-	-	-	-	-	-	-1	-	HGNC	29017
sTfR	chr17:43556807	chr17:43489161	0.935981	-	0	-	-	-	-	-	-	-	-	-	-	-	-	-	-	-	-	-	-	-	-	-
sTfR	chr17:43556807	chr17:43504525	0.934834	-	0	-	-	-	-	-	-	-	-	-	-	-	-	-	-	-	-	-	-	-	-	-
sTfR	chr17:43556807	chr17:43563305	0.934618	intron_variant	0	MODIFIER	PLEKHM1	ENSG00000225190	Transcript	ENST00000421073	protein_coding	-	1/10	-	-	-	-	-	-	-	-	-	-1	-	HGNC	29017
sTfR	chr17:43556807	chr17:43493398	0.93414	-	0	-	-	-	-	-	-	-	-	-	-	-	-	-	-	-	-	-	-	-	-	-
sTfR	chr17:43556807	chr17:43509316	0.933948	intron_variant	0	MODIFIER	ARHGAP27	ENSG00000159314	Transcript	ENST00000290470	protein_coding	-	2/3	-	-	-	-	-	-	-	-	-	-1	-	HGNC	31813
sTfR	chr17:43556807	chr17:43534353	0.933497	intron_variant	0	MODIFIER	PLEKHM1	ENSG00000225190	Transcript	ENST00000421073	protein_coding	-	5/10	-	-	-	-	-	-	-	-	-	-1	-	HGNC	29017
sTfR	chr17:43556807	chr17:43515885	0.933205	intron_variant	0	MODIFIER	PLEKHM1	ENSG00000225190	Transcript	ENST00000421073	protein_coding	-	10/10	-	-	-	-	-	-	-	-	-	-1	-	HGNC	29017
sTfR	chr17:43556807	chr17:43480701	0.933183	intron_variant	0	MODIFIER	ARHGAP27	ENSG00000159314	Transcript	ENST00000376922	protein_coding	-	8/16	-	-	-	-	-	-	-	-	-	-1	-	HGNC	31813
sTfR	chr17:43556807	chr17:43475929	0.932651	intron_variant	0	MODIFIER	ARHGAP27	ENSG00000159314	Transcript	ENST00000376922	protein_coding	-	9/16	-	-	-	-	-	-	-	-	-	-1	-	HGNC	31813
sTfR	chr17:43556807	chr17:43485486	0.9326	intron_variant	0	MODIFIER	ARHGAP27	ENSG00000159314	Transcript	ENST00000376922	protein_coding	-	1/16	-	-	-	-	-	-	-	-	-	-1	-	HGNC	31813
sTfR	chr17:43556807	chr17:43474668	0.932082	intron_variant	0	MODIFIER	ARHGAP27	ENSG00000159314	Transcript	ENST00000376922	protein_coding	-	10/16	-	-	-	-	-	-	-	-	-	-1	-	HGNC	31813
sTfR	chr17:43556807	chr17:43498180	0.931253	intron_variant	0	MODIFIER	ARHGAP27	ENSG00000159314	Transcript	ENST00000376922	protein_coding	-	1/16	-	-	-	-	-	-	-	-	-	-1	-	HGNC	31813
sTfR	chr17:43556807	chr17:43487574	0.930575	intron_variant	0	MODIFIER	ARHGAP27	ENSG00000159314	Transcript	ENST00000376922	protein_coding	-	1/16	-	-	-	-	-	-	-	-	-	-1	-	HGNC	31813
sTfR	chr17:43556807	chr17:43509310	0.927983	intron_variant	0	MODIFIER	ARHGAP27	ENSG00000159314	Transcript	ENST00000290470	protein_coding	-	2/3	-	-	-	-	-	-	-	-	-	-1	-	HGNC	31813
sTfR	chr17:43556807	chr17:43479748	0.927944	intron_variant	0	MODIFIER	ARHGAP27	ENSG00000159314	Transcript	ENST00000376922	protein_coding	-	9/16	-	-	-	-	-	-	-	-	-	-1	-	HGNC	31813
sTfR	chr17:43556807	chr17:43553564	0.927597	intron_variant	0	MODIFIER	PLEKHM1	ENSG00000225190	Transcript	ENST00000421073	protein_coding	-	2/10	-	-	-	-	-	-	-	-	-	-1	-	HGNC	29017
sTfR	chr17:43556807	chr17:43557054	0.924115	-	0	-	-	-	-	-	-	-	-	-	-	-	-	-	-	-	-	-	-	-	-	-
sTfR	chr17:43556807	chr17:43515846	0.923337	intron_variant	0	MODIFIER	PLEKHM1	ENSG00000225190	Transcript	ENST00000421073	protein_coding	-	10/10	-	-	-	-	-	-	-	-	-	-1	-	HGNC	29017
sTfR	chr17:43556807	chr17:43473307	0.921589	intron_variant	0	MODIFIER	ARHGAP27	ENSG00000159314	Transcript	ENST00000376922	protein_coding	-	15/16	-	-	-	-	-	-	-	-	-	-1	-	HGNC	31813
sTfR	chr17:43556807	chr17:43484903	0.920381	intron_variant	0	MODIFIER	ARHGAP27	ENSG00000159314	Transcript	ENST00000376922	protein_coding	-	1/16	-	-	-	-	-	-	-	-	-	-1	-	HGNC	31813
sTfR	chr17:43556807	chr17:43476807	0.920322	intron_variant	0	MODIFIER	ARHGAP27	ENSG00000159314	Transcript	ENST00000376922	protein_coding	-	9/16	-	-	-	-	-	-	-	-	-	-1	-	HGNC	31813
sTfR	chr17:43556807	chr17:43563304	0.920268	intron_variant	0	MODIFIER	PLEKHM1	ENSG00000225190	Transcript	ENST00000421073	protein_coding	-	1/10	-	-	-	-	-	-	-	-	-	-1	-	HGNC	29017
sTfR	chr17:43556807	chr17:43471489	0.914763	3_prime_UTR_variant	0	MODIFIER	ARHGAP27	ENSG00000159314	Transcript	ENST00000376922	protein_coding	17/17	-	-	-	3414	-	-	-	-	-	-	-1	-	HGNC	31813
sTfR	chr17:43556807	chr17:43463493	0.907383	intergenic_variant	0	MODIFIER	-	-	-	-	-	-	-	-	-	-	-	-	-	-	-	-	-	-	-	-
sTfR	chr17:43556807	chr17:43525166	0.889642	-	0	-	-	-	-	-	-	-	-	-	-	-	-	-	-	-	-	-	-	-	-	-
sTfR	chr17:43556807	chr17:43557848	0.878873	intron_variant	0	MODIFIER	PLEKHM1	ENSG00000225190	Transcript	ENST00000421073	protein_coding	-	2/10	-	-	-	-	-	-	-	-	-	-1	-	HGNC	29017
sTfR	chr17:43556807	chr17:43520675	0.873173	intron_variant	0	MODIFIER	PLEKHM1	ENSG00000225190	Transcript	ENST00000421073	protein_coding	-	8/10	-	-	-	-	-	-	-	-	-	-1	-	HGNC	29017
sTfR	chr17:43556807	chr17:43552812	0.872175	synonymous_variant	0	LOW	PLEKHM1	ENSG00000225190	Transcript	ENST00000421073	protein_coding	3/11	-	-	-	447	310	104	L	Ctg/Ttg	-	-	-1	-	HGNC	29017
sTfR	chr17:43556807	chr17:43495119	0.871274	-	0	-	-	-	-	-	-	-	-	-	-	-	-	-	-	-	-	-	-	-	-	-
sTfR	chr17:43556807	chr17:43511281	0.870736	upstream_gene_variant	0	MODIFIER	ARHGAP27	ENSG00000159314	Transcript	ENST00000290470	protein_coding	-	-	-	-	-	-	-	-	-	-	999	-1	-	HGNC	31813
sTfR	chr17:43556807	chr17:43932798	0.86704	intron_variant&non_coding_transcript_variant	0	MODIFIER	MAPT-AS1	ENSG00000264589	Transcript	ENST00000579244	antisense	-	1/1	-	-	-	-	-	-	-	-	-	-1	-	HGNC	43738
sTfR	chr17:43556807	chr17:43828764	0.864092	intron_variant	0	MODIFIER	CRHR1	ENSG00000120088	Transcript	ENST00000293493	protein_coding	-	2/13	-	-	-	-	-	-	-	-	-	1	-	HGNC	2357
sTfR	chr17:43556807	chr17:43932797	0.863428	intron_variant&non_coding_transcript_variant	0	MODIFIER	MAPT-AS1	ENSG00000264589	Transcript	ENST00000579244	antisense	-	1/1	-	-	-	-	-	-	-	-	-	-1	-	HGNC	43738
sTfR	chr17:43556807	chr17:43932789	0.839008	intron_variant&non_coding_transcript_variant	0	MODIFIER	MAPT-AS1	ENSG00000264589	Transcript	ENST00000579244	antisense	-	1/1	-	-	-	-	-	-	-	-	-	-1	-	HGNC	43738
sTfR	chr17:43556807	chr17:43495420	0.820196	intron_variant	0	MODIFIER	ARHGAP27	ENSG00000159314	Transcript	ENST00000376922	protein_coding	-	1/16	-	-	-	-	-	-	-	-	-	-1	-	HGNC	31813
sTfR	chr17:57925649	chr17:57925649	1	upstream_gene_variant	1	MODIFIER	RNU6-450P	ENSG00000201524	Transcript	ENST00000364654	snRNA	-	-	-	-	-	-	-	-	-	-	744	-1	-	HGNC	47413
sTfR	chr17:57925649	chr17:57925487	0.995341	upstream_gene_variant	0	MODIFIER	RNU6-450P	ENSG00000201524	Transcript	ENST00000364654	snRNA	-	-	-	-	-	-	-	-	-	-	582	-1	-	HGNC	47413
sTfR	chr17:57925649	chr17:57919031	0.993305	downstream_gene_variant	0	MODIFIER	VMP1	ENSG00000062716	Transcript	ENST00000262291	protein_coding	-	-	-	-	-	-	-	-	-	-	578	1	-	HGNC	29559
sTfR	chr17:57925649	chr17:57918908	0.992616	downstream_gene_variant	0	MODIFIER	VMP1	ENSG00000062716	Transcript	ENST00000262291	protein_coding	-	-	-	-	-	-	-	-	-	-	455	1	-	HGNC	29559
sTfR	chr17:57925649	chr17:57875554	0.990759	intron_variant	0	MODIFIER	VMP1	ENSG00000062716	Transcript	ENST00000262291	protein_coding	-	7/11	-	-	-	-	-	-	-	-	-	1	-	HGNC	29559
sTfR	chr17:57925649	chr17:57927724	0.990108	upstream_gene_variant	0	MODIFIER	RNU6-450P	ENSG00000201524	Transcript	ENST00000364654	snRNA	-	-	-	-	-	-	-	-	-	-	2819	-1	-	HGNC	47413
sTfR	chr17:57925649	chr17:57889985	0.990015	intron_variant	0	MODIFIER	VMP1	ENSG00000062716	Transcript	ENST00000262291	protein_coding	-	9/11	-	-	-	-	-	-	-	-	-	1	-	HGNC	29559
sTfR	chr17:57925649	chr17:57887952	0.98996	intron_variant	0	MODIFIER	VMP1	ENSG00000062716	Transcript	ENST00000262291	protein_coding	-	8/11	-	-	-	-	-	-	-	-	-	1	-	HGNC	29559
sTfR	chr17:57925649	chr17:57892640	0.989118	intron_variant	0	MODIFIER	VMP1	ENSG00000062716	Transcript	ENST00000262291	protein_coding	-	9/11	-	-	-	-	-	-	-	-	-	1	-	HGNC	29559
sTfR	chr17:57925649	chr17:57892829	0.988427	intron_variant	0	MODIFIER	VMP1	ENSG00000062716	Transcript	ENST00000262291	protein_coding	-	9/11	-	-	-	-	-	-	-	-	-	1	-	HGNC	29559
sTfR	chr17:57925649	chr17:57904823	0.988149	intron_variant	0	MODIFIER	VMP1	ENSG00000062716	Transcript	ENST00000262291	protein_coding	-	10/11	-	-	-	-	-	-	-	-	-	1	-	HGNC	29559
sTfR	chr17:57925649	chr17:57875907	0.988023	intron_variant	0	MODIFIER	VMP1	ENSG00000062716	Transcript	ENST00000262291	protein_coding	-	7/11	-	-	-	-	-	-	-	-	-	1	-	HGNC	29559
sTfR	chr17:57925649	chr17:57877049	0.988001	intron_variant	0	MODIFIER	VMP1	ENSG00000062716	Transcript	ENST00000262291	protein_coding	-	7/11	-	-	-	-	-	-	-	-	-	1	-	HGNC	29559
sTfR	chr17:57925649	chr17:57872494	0.987946	intron_variant	0	MODIFIER	VMP1	ENSG00000062716	Transcript	ENST00000262291	protein_coding	-	7/11	-	-	-	-	-	-	-	-	-	1	-	HGNC	29559
sTfR	chr17:57925649	chr17:57896022	0.987845	intron_variant	0	MODIFIER	VMP1	ENSG00000062716	Transcript	ENST00000262291	protein_coding	-	10/11	-	-	-	-	-	-	-	-	-	1	-	HGNC	29559
sTfR	chr17:57925649	chr17:57868601	0.987703	intron_variant	0	MODIFIER	VMP1	ENSG00000062716	Transcript	ENST00000262291	protein_coding	-	7/11	-	-	-	-	-	-	-	-	-	1	-	HGNC	29559
sTfR	chr17:57925649	chr17:57886125	0.98761	intron_variant	0	MODIFIER	VMP1	ENSG00000062716	Transcript	ENST00000262291	protein_coding	-	7/11	-	-	-	-	-	-	-	-	-	1	-	HGNC	29559
sTfR	chr17:57925649	chr17:57883371	0.98755	intron_variant	0	MODIFIER	VMP1	ENSG00000062716	Transcript	ENST00000262291	protein_coding	-	7/11	-	-	-	-	-	-	-	-	-	1	-	HGNC	29559
sTfR	chr17:57925649	chr17:57885901	0.987471	intron_variant	0	MODIFIER	VMP1	ENSG00000062716	Transcript	ENST00000262291	protein_coding	-	7/11	-	-	-	-	-	-	-	-	-	1	-	HGNC	29559
sTfR	chr17:57925649	chr17:57894607	0.987167	-	0	-	-	-	-	-	-	-	-	-	-	-	-	-	-	-	-	-	-	-	-	-
sTfR	chr17:57925649	chr17:57880201	0.986898	intron_variant	0	MODIFIER	VMP1	ENSG00000062716	Transcript	ENST00000262291	protein_coding	-	7/11	-	-	-	-	-	-	-	-	-	1	-	HGNC	29559
sTfR	chr17:57925649	chr17:57841357	0.986741	intron_variant	0	MODIFIER	VMP1	ENSG00000062716	Transcript	ENST00000262291	protein_coding	-	5/11	-	-	-	-	-	-	-	-	-	1	-	HGNC	29559
sTfR	chr17:57925649	chr17:57814641	0.986375	intron_variant	0	MODIFIER	VMP1	ENSG00000062716	Transcript	ENST00000262291	protein_coding	-	3/11	-	-	-	-	-	-	-	-	-	1	-	HGNC	29559
sTfR	chr17:57925649	chr17:57858374	0.986205	intron_variant	0	MODIFIER	VMP1	ENSG00000062716	Transcript	ENST00000262291	protein_coding	-	7/11	-	-	-	-	-	-	-	-	-	1	-	HGNC	29559
sTfR	chr17:57925649	chr17:57839604	0.986099	intron_variant	0	MODIFIER	VMP1	ENSG00000062716	Transcript	ENST00000262291	protein_coding	-	5/11	-	-	-	-	-	-	-	-	-	1	-	HGNC	29559
sTfR	chr17:57925649	chr17:57826605	0.985589	intron_variant	0	MODIFIER	VMP1	ENSG00000062716	Transcript	ENST00000262291	protein_coding	-	5/11	-	-	-	-	-	-	-	-	-	1	-	HGNC	29559
sTfR	chr17:57925649	chr17:57859705	0.985293	intron_variant	0	MODIFIER	VMP1	ENSG00000062716	Transcript	ENST00000262291	protein_coding	-	7/11	-	-	-	-	-	-	-	-	-	1	-	HGNC	29559
sTfR	chr17:57925649	chr17:57836767	0.985096	intron_variant	0	MODIFIER	VMP1	ENSG00000062716	Transcript	ENST00000262291	protein_coding	-	5/11	-	-	-	-	-	-	-	-	-	1	-	HGNC	29559
sTfR	chr17:57925649	chr17:57800966	0.984879	intron_variant	0	MODIFIER	VMP1	ENSG00000062716	Transcript	ENST00000262291	protein_coding	-	1/11	-	-	-	-	-	-	-	-	-	1	-	HGNC	29559
sTfR	chr17:57925649	chr17:57806011	0.984291	intron_variant	0	MODIFIER	VMP1	ENSG00000062716	Transcript	ENST00000262291	protein_coding	-	1/11	-	-	-	-	-	-	-	-	-	1	-	HGNC	29559
sTfR	chr17:57925649	chr17:57907768	0.984089	intron_variant	0	MODIFIER	VMP1	ENSG00000062716	Transcript	ENST00000262291	protein_coding	-	10/11	-	-	-	-	-	-	-	-	-	1	-	HGNC	29559
sTfR	chr17:57925649	chr17:57892825	0.983878	intron_variant	0	MODIFIER	VMP1	ENSG00000062716	Transcript	ENST00000262291	protein_coding	-	9/11	-	-	-	-	-	-	-	-	-	1	-	HGNC	29559
sTfR	chr17:57925649	chr17:57860157	0.983728	intron_variant	0	MODIFIER	VMP1	ENSG00000062716	Transcript	ENST00000262291	protein_coding	-	7/11	-	-	-	-	-	-	-	-	-	1	-	HGNC	29559
sTfR	chr17:57925649	chr17:57824927	0.983534	intron_variant	0	MODIFIER	VMP1	ENSG00000062716	Transcript	ENST00000262291	protein_coding	-	5/11	-	-	-	-	-	-	-	-	-	1	-	HGNC	29559
sTfR	chr17:57925649	chr17:57845321	0.98347	intron_variant	0	MODIFIER	VMP1	ENSG00000062716	Transcript	ENST00000262291	protein_coding	-	6/11	-	-	-	-	-	-	-	-	-	1	-	HGNC	29559
sTfR	chr17:57925649	chr17:57828968	0.983409	-	0	-	-	-	-	-	-	-	-	-	-	-	-	-	-	-	-	-	-	-	-	-
sTfR	chr17:57925649	chr17:57854783	0.983274	intron_variant	0	MODIFIER	VMP1	ENSG00000062716	Transcript	ENST00000262291	protein_coding	-	7/11	-	-	-	-	-	-	-	-	-	1	-	HGNC	29559
sTfR	chr17:57925649	chr17:57822354	0.983214	intron_variant	0	MODIFIER	VMP1	ENSG00000062716	Transcript	ENST00000262291	protein_coding	-	5/11	-	-	-	-	-	-	-	-	-	1	-	HGNC	29559
sTfR	chr17:57925649	chr17:57828964	0.983185	intron_variant	0	MODIFIER	VMP1	ENSG00000062716	Transcript	ENST00000262291	protein_coding	-	5/11	-	-	-	-	-	-	-	-	-	1	-	HGNC	29559
sTfR	chr17:57925649	chr17:57829992	0.983063	intron_variant	0	MODIFIER	VMP1	ENSG00000062716	Transcript	ENST00000262291	protein_coding	-	5/11	-	-	-	-	-	-	-	-	-	1	-	HGNC	29559
sTfR	chr17:57925649	chr17:57811407	0.982868	intron_variant	0	MODIFIER	VMP1	ENSG00000062716	Transcript	ENST00000262291	protein_coding	-	2/11	-	-	-	-	-	-	-	-	-	1	-	HGNC	29559
sTfR	chr17:57925649	chr17:57822125	0.98284	intron_variant	0	MODIFIER	VMP1	ENSG00000062716	Transcript	ENST00000262291	protein_coding	-	5/11	-	-	-	-	-	-	-	-	-	1	-	HGNC	29559
sTfR	chr17:57925649	chr17:57832190	0.982671	intron_variant	0	MODIFIER	VMP1	ENSG00000062716	Transcript	ENST00000262291	protein_coding	-	5/11	-	-	-	-	-	-	-	-	-	1	-	HGNC	29559
sTfR	chr17:57925649	chr17:57801422	0.982466	intron_variant	0	MODIFIER	VMP1	ENSG00000062716	Transcript	ENST00000262291	protein_coding	-	1/11	-	-	-	-	-	-	-	-	-	1	-	HGNC	29559
sTfR	chr17:57925649	chr17:57816578	0.981132	intron_variant	0	MODIFIER	VMP1	ENSG00000062716	Transcript	ENST00000262291	protein_coding	-	5/11	-	-	-	-	-	-	-	-	-	1	-	HGNC	29559
sTfR	chr17:57925649	chr17:57932314	0.979851	downstream_gene_variant	0	MODIFIER	TUBD1	ENSG00000108423	Transcript	ENST00000325752	protein_coding	-	-	-	-	-	-	-	-	-	-	4537	-1	-	HGNC	16811
sTfR	chr17:57925649	chr17:57812067	0.979636	intron_variant	0	MODIFIER	VMP1	ENSG00000062716	Transcript	ENST00000262291	protein_coding	-	2/11	-	-	-	-	-	-	-	-	-	1	-	HGNC	29559
sTfR	chr17:57925649	chr17:57878776	0.976025	-	0	-	-	-	-	-	-	-	-	-	-	-	-	-	-	-	-	-	-	-	-	-
sTfR	chr17:57925649	chr17:57802351	0.96636	-	0	-	-	-	-	-	-	-	-	-	-	-	-	-	-	-	-	-	-	-	-	-
sTfR	chr17:57925649	chr17:57821453	0.965602	-	0	-	-	-	-	-	-	-	-	-	-	-	-	-	-	-	-	-	-	-	-	-
sTfR	chr17:57925649	chr17:57824774	0.963477	-	0	-	-	-	-	-	-	-	-	-	-	-	-	-	-	-	-	-	-	-	-	-
sTfR	chr17:57925649	chr17:57850763	0.962535	-	0	-	-	-	-	-	-	-	-	-	-	-	-	-	-	-	-	-	-	-	-	-
sTfR	chr17:57925649	chr17:57866165	0.941912	-	0	-	-	-	-	-	-	-	-	-	-	-	-	-	-	-	-	-	-	-	-	-
sTfR	chr17:57925649	chr17:57890932	0.928885	-	0	-	-	-	-	-	-	-	-	-	-	-	-	-	-	-	-	-	-	-	-	-
sTfR	chr17:57925649	chr17:57934169	0.910893	downstream_gene_variant	0	MODIFIER	TUBD1	ENSG00000108423	Transcript	ENST00000325752	protein_coding	-	-	-	-	-	-	-	-	-	-	2682	-1	-	HGNC	16811
sTfR	chr17:57925649	chr17:57796677	0.885811	intron_variant	0	MODIFIER	VMP1	ENSG00000062716	Transcript	ENST00000262291	protein_coding	-	1/11	-	-	-	-	-	-	-	-	-	1	-	HGNC	29559
sTfR	chr17:57925649	chr17:57942585	0.878184	intron_variant	0	MODIFIER	TUBD1	ENSG00000108423	Transcript	ENST00000325752	protein_coding	-	7/8	-	-	-	-	-	-	-	-	-	-1	-	HGNC	16811
sTfR	chr17:57925649	chr17:57934995	0.875054	downstream_gene_variant	0	MODIFIER	TUBD1	ENSG00000108423	Transcript	ENST00000325752	protein_coding	-	-	-	-	-	-	-	-	-	-	1856	-1	-	HGNC	16811
sTfR	chr17:57925649	chr17:57960436	0.869346	intron_variant	0	MODIFIER	TUBD1	ENSG00000108423	Transcript	ENST00000325752	protein_coding	-	3/8	-	-	-	-	-	-	-	-	-	-1	-	HGNC	16811
sTfR	chr17:57925649	chr17:57954905	0.869019	intron_variant	0	MODIFIER	TUBD1	ENSG00000108423	Transcript	ENST00000325752	protein_coding	-	5/8	-	-	-	-	-	-	-	-	-	-1	-	HGNC	16811
sTfR	chr17:57925649	chr17:57951973	0.868836	synonymous_variant	0	LOW	TUBD1	ENSG00000108423	Transcript	ENST00000325752	protein_coding	6/9	-	-	-	1139	861	287	Y	taT/taC	-	-	-1	-	HGNC	16811
sTfR	chr17:57925649	chr17:57958124	0.868593	intron_variant	0	MODIFIER	TUBD1	ENSG00000108423	Transcript	ENST00000325752	protein_coding	-	4/8	-	-	-	-	-	-	-	-	-	-1	-	HGNC	16811
sTfR	chr17:57925649	chr17:57953082	0.868525	intron_variant	0	MODIFIER	TUBD1	ENSG00000108423	Transcript	ENST00000325752	protein_coding	-	5/8	-	-	-	-	-	-	-	-	-	-1	-	HGNC	16811
sTfR	chr17:57925649	chr17:57965169	0.868267	intron_variant	0	MODIFIER	TUBD1	ENSG00000108423	Transcript	ENST00000325752	protein_coding	-	2/8	-	-	-	-	-	-	-	-	-	-1	-	HGNC	16811
sTfR	chr17:57925649	chr17:57965731	0.867973	upstream_gene_variant	0	MODIFIER	RPS6KB1	ENSG00000108443	Transcript	ENST00000225577	protein_coding	-	-	-	-	-	-	-	-	-	-	4794	1	-	HGNC	10436
sTfR	chr17:57925649	chr17:58018570	0.867101	intron_variant	0	MODIFIER	RPS6KB1	ENSG00000108443	Transcript	ENST00000225577	protein_coding	-	13/14	-	-	-	-	-	-	-	-	-	1	-	HGNC	10436
sTfR	chr17:57925649	chr17:58012351	0.866932	intron_variant	0	MODIFIER	RPS6KB1	ENSG00000108443	Transcript	ENST00000225577	protein_coding	-	9/14	-	-	-	-	-	-	-	-	-	1	-	HGNC	10436
sTfR	chr17:57925649	chr17:58007193	0.866786	intron_variant	0	MODIFIER	RPS6KB1	ENSG00000108443	Transcript	ENST00000225577	protein_coding	-	5/14	-	-	-	-	-	-	-	-	-	1	-	HGNC	10436
sTfR	chr17:57925649	chr17:57988607	0.866648	intron_variant	0	MODIFIER	RPS6KB1	ENSG00000108443	Transcript	ENST00000225577	protein_coding	-	2/14	-	-	-	-	-	-	-	-	-	1	-	HGNC	10436
sTfR	chr17:57925649	chr17:57989557	0.866609	intron_variant	0	MODIFIER	RPS6KB1	ENSG00000108443	Transcript	ENST00000225577	protein_coding	-	2/14	-	-	-	-	-	-	-	-	-	1	-	HGNC	10436
sTfR	chr17:57925649	chr17:57984265	0.866445	intron_variant	0	MODIFIER	RPS6KB1	ENSG00000108443	Transcript	ENST00000225577	protein_coding	-	1/14	-	-	-	-	-	-	-	-	-	1	-	HGNC	10436
sTfR	chr17:57925649	chr17:57974913	0.866438	intron_variant	0	MODIFIER	RPS6KB1	ENSG00000108443	Transcript	ENST00000225577	protein_coding	-	1/14	-	-	-	-	-	-	-	-	-	1	-	HGNC	10436
sTfR	chr17:57925649	chr17:57977942	0.86639	intron_variant	0	MODIFIER	RPS6KB1	ENSG00000108443	Transcript	ENST00000225577	protein_coding	-	1/14	-	-	-	-	-	-	-	-	-	1	-	HGNC	10436
sTfR	chr17:57925649	chr17:58032865	0.866162	downstream_gene_variant	0	MODIFIER	RPS6KB1	ENSG00000108443	Transcript	ENST00000225577	protein_coding	-	-	-	-	-	-	-	-	-	-	4940	1	-	HGNC	10436
sTfR	chr17:57925649	chr17:57967268	0.865907	upstream_gene_variant	0	MODIFIER	RPS6KB1	ENSG00000108443	Transcript	ENST00000225577	protein_coding	-	-	-	-	-	-	-	-	-	-	3257	1	-	HGNC	10436
sTfR	chr17:57925649	chr17:57976658	0.865738	intron_variant	0	MODIFIER	RPS6KB1	ENSG00000108443	Transcript	ENST00000225577	protein_coding	-	1/14	-	-	-	-	-	-	-	-	-	1	-	HGNC	10436
sTfR	chr17:57925649	chr17:58018142	0.865705	intron_variant	0	MODIFIER	RPS6KB1	ENSG00000108443	Transcript	ENST00000225577	protein_coding	-	12/14	-	-	-	-	-	-	-	-	-	1	-	HGNC	10436
sTfR	chr17:57925649	chr17:58021294	0.865662	intron_variant	0	MODIFIER	RPS6KB1	ENSG00000108443	Transcript	ENST00000225577	protein_coding	-	13/14	-	-	-	-	-	-	-	-	-	1	-	HGNC	10436
sTfR	chr17:57925649	chr17:57997527	0.865536	intron_variant	0	MODIFIER	RPS6KB1	ENSG00000108443	Transcript	ENST00000225577	protein_coding	-	4/14	-	-	-	-	-	-	-	-	-	1	-	HGNC	10436
sTfR	chr17:57925649	chr17:58014712	0.865353	intron_variant	0	MODIFIER	RPS6KB1	ENSG00000108443	Transcript	ENST00000225577	protein_coding	-	12/14	-	-	-	-	-	-	-	-	-	1	-	HGNC	10436
sTfR	chr17:57925649	chr17:57972342	0.865042	intron_variant	0	MODIFIER	RPS6KB1	ENSG00000108443	Transcript	ENST00000225577	protein_coding	-	1/14	-	-	-	-	-	-	-	-	-	1	-	HGNC	10436
sTfR	chr17:57925649	chr17:57966233	0.864897	upstream_gene_variant	0	MODIFIER	RPS6KB1	ENSG00000108443	Transcript	ENST00000225577	protein_coding	-	-	-	-	-	-	-	-	-	-	4292	1	-	HGNC	10436
sTfR	chr17:57925649	chr17:57996336	0.864845	intron_variant	0	MODIFIER	RPS6KB1	ENSG00000108443	Transcript	ENST00000225577	protein_coding	-	4/14	-	-	-	-	-	-	-	-	-	1	-	HGNC	10436
sTfR	chr17:57925649	chr17:57997614	0.864504	intron_variant	0	MODIFIER	RPS6KB1	ENSG00000108443	Transcript	ENST00000225577	protein_coding	-	4/14	-	-	-	-	-	-	-	-	-	1	-	HGNC	10436
sTfR	chr17:57925649	chr17:58024324	0.863224	3_prime_UTR_variant	0	MODIFIER	RPS6KB1	ENSG00000108443	Transcript	ENST00000225577	protein_coding	15/15	-	-	-	1774	-	-	-	-	-	-	1	-	HGNC	10436
sTfR	chr17:57925649	chr17:57990597	0.862911	intron_variant	0	MODIFIER	RPS6KB1	ENSG00000108443	Transcript	ENST00000225577	protein_coding	-	3/14	-	-	-	-	-	-	-	-	-	1	-	HGNC	10436
sTfR	chr17:57925649	chr17:57966230	0.862776	upstream_gene_variant	0	MODIFIER	RPS6KB1	ENSG00000108443	Transcript	ENST00000225577	protein_coding	-	-	-	-	-	-	-	-	-	-	4295	1	-	HGNC	10436
sTfR	chr17:57925649	chr17:58036737	0.862538	intron_variant	0	MODIFIER	RNFT1	ENSG00000189050	Transcript	ENST00000305783	protein_coding	-	4/8	-	-	-	-	-	-	-	-	-	-1	-	HGNC	30206
sTfR	chr17:57925649	chr17:58037374	0.862315	intron_variant	0	MODIFIER	RNFT1	ENSG00000189050	Transcript	ENST00000305783	protein_coding	-	4/8	-	-	-	-	-	-	-	-	-	-1	-	HGNC	30206
sTfR	chr17:57925649	chr17:58042126	0.858824	upstream_gene_variant	0	MODIFIER	RNFT1	ENSG00000189050	Transcript	ENST00000305783	protein_coding	-	-	-	-	-	-	-	-	-	-	46	-1	-	HGNC	30206
sTfR	chr17:57925649	chr17:58038278	0.857774	intron_variant	0	MODIFIER	RNFT1	ENSG00000189050	Transcript	ENST00000305783	protein_coding	-	3/8	-	-	-	-	-	-	-	-	-	-1	-	HGNC	30206
sTfR	chr17:57925649	chr17:57992145	0.856319	intron_variant	0	MODIFIER	RPS6KB1	ENSG00000108443	Transcript	ENST00000225577	protein_coding	-	4/14	-	-	-	-	-	-	-	-	-	1	-	HGNC	10436
sTfR	chr17:57925649	chr17:57979002	0.84821	intron_variant	0	MODIFIER	RPS6KB1	ENSG00000108443	Transcript	ENST00000225577	protein_coding	-	1/14	-	-	-	-	-	-	-	-	-	1	-	HGNC	10436
sTfR	chr17:57925649	chr17:57986274	0.846774	intron_variant	0	MODIFIER	RPS6KB1	ENSG00000108443	Transcript	ENST00000225577	protein_coding	-	1/14	-	-	-	-	-	-	-	-	-	1	-	HGNC	10436
sTfR	chr17:57925649	chr17:58046246	0.846116	upstream_gene_variant	0	MODIFIER	RNFT1	ENSG00000189050	Transcript	ENST00000305783	protein_coding	-	-	-	-	-	-	-	-	-	-	4166	-1	-	HGNC	30206
sTfR	chr17:57925649	chr17:57984367	0.836949	-	0	-	-	-	-	-	-	-	-	-	-	-	-	-	-	-	-	-	-	-	-	-
sTfR	chr17:57925649	chr17:57950621	0.829873	-	0	-	-	-	-	-	-	-	-	-	-	-	-	-	-	-	-	-	-	-	-	-
sTfR	chr17:57925649	chr17:57949321	0.824026	-	0	-	-	-	-	-	-	-	-	-	-	-	-	-	-	-	-	-	-	-	-	-
sTfR	chr17:57925649	chr17:57950619	0.817466	-	0	-	-	-	-	-	-	-	-	-	-	-	-	-	-	-	-	-	-	-	-	-
sTfR	chr17:57925649	chr17:57829005	0.801724	-	0	-	-	-	-	-	-	-	-	-	-	-	-	-	-	-	-	-	-	-	-	-
sTfR	chr17:76401328	chr17:76401328	1	intron_variant	1	MODIFIER	PGS1	ENSG00000087157	Transcript	ENST00000262764	protein_coding	-	7/9	-	-	-	-	-	-	-	-	-	1	-	HGNC	30029
sTfR	chr17:76401328	chr17:76403984	0.988939	intron_variant	0	MODIFIER	PGS1	ENSG00000087157	Transcript	ENST00000262764	protein_coding	-	7/9	-	-	-	-	-	-	-	-	-	1	-	HGNC	30029
sTfR	chr17:76401328	chr17:76398304	0.986817	intron_variant	0	MODIFIER	PGS1	ENSG00000087157	Transcript	ENST00000262764	protein_coding	-	6/9	-	-	-	-	-	-	-	-	-	1	-	HGNC	30029
sTfR	chr17:76401328	chr17:76391653	0.986458	intron_variant	0	MODIFIER	PGS1	ENSG00000087157	Transcript	ENST00000262764	protein_coding	-	2/9	-	-	-	-	-	-	-	-	-	1	-	HGNC	30029
sTfR	chr17:76401328	chr17:76393413	0.985267	intron_variant	0	MODIFIER	PGS1	ENSG00000087157	Transcript	ENST00000262764	protein_coding	-	3/9	-	-	-	-	-	-	-	-	-	1	-	HGNC	30029
sTfR	chr17:76401328	chr17:76393372	0.983362	intron_variant	0	MODIFIER	PGS1	ENSG00000087157	Transcript	ENST00000262764	protein_coding	-	3/9	-	-	-	-	-	-	-	-	-	1	-	HGNC	30029
sTfR	chr17:76401328	chr17:76404189	0.983182	intron_variant	0	MODIFIER	PGS1	ENSG00000087157	Transcript	ENST00000262764	protein_coding	-	7/9	-	-	-	-	-	-	-	-	-	1	-	HGNC	30029
sTfR	chr17:76401328	chr17:76402105	0.967416	intron_variant	0	MODIFIER	PGS1	ENSG00000087157	Transcript	ENST00000262764	protein_coding	-	7/9	-	-	-	-	-	-	-	-	-	1	-	HGNC	30029
sTfR	chr17:76401328	chr17:76390080	0.962677	intron_variant	0	MODIFIER	PGS1	ENSG00000087157	Transcript	ENST00000262764	protein_coding	-	2/9	-	-	-	-	-	-	-	-	-	1	-	HGNC	30029
sTfR	chr17:76401328	chr17:76393030	0.961344	intron_variant	0	MODIFIER	PGS1	ENSG00000087157	Transcript	ENST00000262764	protein_coding	-	3/9	-	-	-	-	-	-	-	-	-	1	-	HGNC	30029
sTfR	chr17:76401328	chr17:76387363	0.955772	intron_variant	0	MODIFIER	PGS1	ENSG00000087157	Transcript	ENST00000262764	protein_coding	-	1/9	-	-	-	-	-	-	-	-	-	1	-	HGNC	30029
sTfR	chr17:76401328	chr17:76387244	0.952322	intron_variant	0	MODIFIER	PGS1	ENSG00000087157	Transcript	ENST00000262764	protein_coding	-	1/9	-	-	-	-	-	-	-	-	-	1	-	HGNC	30029
sTfR	chr17:76401328	chr17:76404184	0.937218	intron_variant	0	MODIFIER	PGS1	ENSG00000087157	Transcript	ENST00000262764	protein_coding	-	7/9	-	-	-	-	-	-	-	-	-	1	-	HGNC	30029
sTfR	chr17:76401328	chr17:76392144	0.921797	intron_variant	0	MODIFIER	PGS1	ENSG00000087157	Transcript	ENST00000262764	protein_coding	-	2/9	-	-	-	-	-	-	-	-	-	1	-	HGNC	30029
sTfR	chr17:76401328	chr17:76382079	0.918476	intron_variant	0	MODIFIER	PGS1	ENSG00000087157	Transcript	ENST00000262764	protein_coding	-	1/9	-	-	-	-	-	-	-	-	-	1	-	HGNC	30029
sTfR	chr17:76401328	chr17:76381021	0.916875	intron_variant	0	MODIFIER	PGS1	ENSG00000087157	Transcript	ENST00000262764	protein_coding	-	1/9	-	-	-	-	-	-	-	-	-	1	-	HGNC	30029
sTfR	chr17:76401328	chr17:76378869	0.910659	intron_variant	0	MODIFIER	PGS1	ENSG00000087157	Transcript	ENST00000262764	protein_coding	-	1/9	-	-	-	-	-	-	-	-	-	1	-	HGNC	30029
sTfR	chr17:76401328	chr17:76406184	0.909044	intron_variant	0	MODIFIER	PGS1	ENSG00000087157	Transcript	ENST00000262764	protein_coding	-	7/9	-	-	-	-	-	-	-	-	-	1	-	HGNC	30029
sTfR	chr17:76401328	chr17:76375095	0.904137	intron_variant	0	MODIFIER	PGS1	ENSG00000087157	Transcript	ENST00000262764	protein_coding	-	1/9	-	-	-	-	-	-	-	-	-	1	-	HGNC	30029
sTfR	chr17:76401328	chr17:76379332	0.887312	intron_variant	0	MODIFIER	PGS1	ENSG00000087157	Transcript	ENST00000262764	protein_coding	-	1/9	-	-	-	-	-	-	-	-	-	1	-	HGNC	30029
sTfR	chr17:76401328	chr17:76377482	0.886627	intron_variant	0	MODIFIER	PGS1	ENSG00000087157	Transcript	ENST00000262764	protein_coding	-	1/9	-	-	-	-	-	-	-	-	-	1	-	HGNC	30029
sTfR	chr17:76401328	chr17:76370896	0.884543	upstream_gene_variant	0	MODIFIER	PGS1	ENSG00000087157	Transcript	ENST00000262764	protein_coding	-	-	-	-	-	-	-	-	-	-	3825	1	-	HGNC	30029
sTfR	chr17:76401328	chr17:76382791	0.868464	intron_variant	0	MODIFIER	PGS1	ENSG00000087157	Transcript	ENST00000262764	protein_coding	-	1/9	-	-	-	-	-	-	-	-	-	1	-	HGNC	30029
sTfR	chr17:76401328	chr17:76370557	0.865518	upstream_gene_variant	0	MODIFIER	PGS1	ENSG00000087157	Transcript	ENST00000262764	protein_coding	-	-	-	-	-	-	-	-	-	-	4164	1	-	HGNC	30029
sTfR	chr17:76401328	chr17:76383671	0.822441	intron_variant	0	MODIFIER	PGS1	ENSG00000087157	Transcript	ENST00000262764	protein_coding	-	1/9	-	-	-	-	-	-	-	-	-	1	-	HGNC	30029
sTfR	chr17:76401328	chr17:76369480	0.808487	upstream_gene_variant	0	MODIFIER	RN7SL236P	ENSG00000243870	Transcript	ENST00000484759	misc_RNA	-	-	-	-	-	-	-	-	-	-	2264	-1	-	HGNC	46252
sTfR	chr17:76401328	chr17:76386406	0.805874	intron_variant	0	MODIFIER	PGS1	ENSG00000087157	Transcript	ENST00000262764	protein_coding	-	1/9	-	-	-	-	-	-	-	-	-	1	-	HGNC	30029
sTfR	chr19:4502282	chr19:4502282	1	downstream_gene_variant	1	MODIFIER	HDGFRP2	ENSG00000167674	Transcript	ENST00000301284	protein_coding	-	-	-	-	-	-	-	-	-	-	59	1	-	Uniprot_gn	-
sTfR	chr22:37462936	chr22:37462936	1	missense_variant	1	MODERATE	TMPRSS6	ENSG00000187045	Transcript	ENST00000346753	protein_coding	17/18	-	-	-	2324	2207	736	V/A	gTc/gCc	-	-	-1	-	HGNC	16517
sTfR	chr22:37462936	chr22:37469591	0.808224	synonymous_variant	0	LOW	TMPRSS6	ENSG00000187045	Transcript	ENST00000346753	protein_coding	13/18	-	-	-	1680	1563	521	D	gaC/gaT	-	-	-1	-	HGNC	16517
sTfR	chr22:37462936	chr22:37470224	0.805989	intron_variant	0	MODIFIER	TMPRSS6	ENSG00000187045	Transcript	ENST00000346753	protein_coding	-	12/17	-	-	-	-	-	-	-	-	-	-1	-	HGNC	16517
sTfR	chr22:37462936	chr22:37470041	0.80586	intron_variant	0	MODIFIER	TMPRSS6	ENSG00000187045	Transcript	ENST00000346753	protein_coding	-	12/17	-	-	-	-	-	-	-	-	-	-1	-	HGNC	16517
sTfR	chr22:37462936	chr22:37470604	0.80516	intron_variant	0	MODIFIER	TMPRSS6	ENSG00000187045	Transcript	ENST00000346753	protein_coding	-	12/17	-	-	-	-	-	-	-	-	-	-1	-	HGNC	16517

## Sheet: SD6 - Phenome scans
Supplementary Data 6. Phenome scans for the 52 conditionally-independent and uncorrelated variants associated with hepcidin or sTfR For each conditionally-independent variant or their proxies (r2≥0.8), associations were obtained from Phenoscanner v. 2 if they had P<5×10-8. Phenotypes were classified as Traits, expression quantitative trait loci (eQTL), methilation quantitative trait loci (methQTL…
Trait	Sentinel variant chr:pos	rsID	Traits	eQTL	methQTL	mQTL	pQTL
Hepcidin	chr1:22584002	rs75965181	-	-	-	-	-
Hepcidin	chr1:220291414	rs201255457	-	-	-	-	-
Hepcidin	chr2:121310269	rs6706968	Serum urate (7.8, chr2:121310269, 23263486); Urate levels (9.7, chr2:121306440, 23263486)	INHBB in liver (19.5, chr2:121306440, 25720628); ENSG00000237614.1 in testis (13.3, chr2:121310269, 25954001)	cg20067049 in whole blood (30.4, chr2:121310269, 27918535); cg27114644 in whole blood (27.2, chr2:121310269, 27918535); cg22272644 in whole blood (18.6, chr2:121310269, 27918535); cg25756780 in whole blood (12.9, chr2:121310269, 27918535); cg07218647 in whole blood (9.9, chr2:121310269, 27918535); cg17254229 in whole blood (8.6, chr2:121310269, 27918535); cg13274077 in whole blood (7.7, chr2:1213…	-	-
Hepcidin	chr2:190390963	rs149682241	-	-	cg11225091 in whole blood (10.5, chr2:190390963, 27036880); cg09857149 in whole blood (7.8, chr2:190409198, 27036880); cg07721005 in whole blood (7.5, chr2:190409198, 27036880)	-	-
Hepcidin	chr2:190521054	rs7568449	-	ASNSD1;SUPT6H in whole blood (316, chr2:190521054, 28122634); ASNSD1 in peripheral blood (197, chr2:190521054, 24013639); ASNSD1 in whole blood (153.1, chr2:190521054, 27918533); ORMDL1;PMS1 in whole blood (84.2, chr2:190521054, 28122634); ORMDL1 in peripheral blood (75, chr2:190521054, 24013639); ASNSD1 in blood (58.2, chr2:190521054, 21829388); LOC51240 in lymphoblastoid cell lines (47.2, chr2:…	cg24396875 in whole blood (131.2, chr2:190521054, 27918535); cg00052932 in whole blood (43.7, chr2:190521054, 27036880); cg00052932 in cord blood (41.2, chr2:190521054, 27036880); cg21751145 in whole blood (38.1, chr2:190521054, 27918535); cg09470142 in whole blood (29.4, chr2:190521054, 27918535); cg18148130 in whole blood (27.7, chr2:190521054, 27918535); cg26207357 in whole blood (19.6, chr2:1…	-	-
Hepcidin	chr5:115331335	rs885122	-	ENSG00000172901.15 in testis (10.8, chr5:115331335, 25954001)	cg06611487 in whole blood (165.4, chr5:115331335, 27918535); cg07224726 in whole blood (8.4, chr5:115331335, 27918535)	-	-
Hepcidin	chr6:26098474	rs79220007	Mean corpuscular hemoglobin (513.8, chr6:26098474, 27863252); Disorders of mineral metabolism (461.2, chr6:26098474, UKBB); Mean corpuscular volume (339.4, chr6:26098474, 27863252); Iron status biomarkers transferrin saturation (269.7, chr6:26093141, 25352340); Red cell distribution width (212.5, chr6:26098474, 27863252); Mean corpuscular hemoglobin concentration (209, chr6:26098474, 27863252); I…	HIST1H4C;HIST2H4B;HIST4H4;HIST2H4A;HIST1H4L;HIST1H4E;HIST1H4B;HIST1H4H;HIST1H4J;HIST1H4K;HIST1H4F;HIST1H4D;HIST1H4A;HIST1H4I in whole blood (37.3, chr6:26098474, 28122634); HIST1H4B;HIST2H4B;HIST4H4;HIST2H4A;HIST1H4L;HIST1H4E;HIST1H4H;HIST1H4C;HIST1H4J;HIST1H4K;HIST1H4F;HIST1H4D;HIST1H4A;HIST1H4I in whole blood (33.8, chr6:26098474, 28122634); ENSG00000272462.2 in adipose subcutaneous (15.7, chr6…	cg07011110 in whole blood (24.7, chr6:26098474, 27036880); cg17042849 in whole blood (22.8, chr6:26098474, 27036880); cg18357371 in whole blood (21, chr6:26098474, 27036880); cg17042849 in cord blood (19.6, chr6:26098474, 27036880); cg18357371 in cord blood (17.4, chr6:26098474, 27036880); cg07011110 in cord blood (17.8, chr6:26098474, 27036880); cg22286382 in whole blood (15.8, chr6:26098474, 27…	-	N-acetylated-alpha-linked acidic dipeptidase 2 (25.1, chr6:26098474, 29875488); Transferrin receptor protein 1 (7.8, chr6:26098474, 29875488); Potassium voltage-gated channel subfamily F member 1 (7.5, chr6:26098474, 29875488)
Hepcidin	chr8:10577987	rs10090558	Red cell distribution width (9.4, chr8:10577987, 27863252)	CTSB in whole blood (9.8, chr8:10577987, 28122634)	cg20449619 in whole blood (141.3, chr8:10577987, 27918535); cg27411982 in whole blood (17.6, chr8:10577987, 27918535); cg19847130 in whole blood (17.1, chr8:10577987, 27918535); cg13601595 in whole blood (15.6, chr8:10577987, 27918535); cg20449619 in cord blood (13.7, chr8:10577987, 27036880); cg20671920 in whole blood (12, chr8:10577987, 27918535); cg03593471 in whole blood (10.1, chr8:10577987,…	-	-
Hepcidin	chr12:51439858	rs9739943	Transmission distortion (14, chr12:51417261, 22377632); Maternal transmission distortion (11.8, chr12:51417261, 22377632)	SLC11A2 in cells transformed fibroblasts (34, chr12:51439858, 25954001); LETMD1 in whole blood (27.6, chr12:51439858, 27918533); SLC11A2 in peripheral blood (18.3, chr12:51438655, 24013639); METTL7A in whole blood (9.6, chr12:51439858, 28122634); SLC11A2 in nerve tibial (8.1, chr12:51439858, 25954001); SLC11A2 in testis (7.8, chr12:51341331, 25954001); SLC11A2 in lymphoblastoid cell lines (7.5, c…	cg22789605 in whole blood (63.1, chr12:51439858, 27918535); cg02675652 in whole blood (34.3, chr12:51439858, 27918535); cg14688905 in whole blood (30.5, chr12:51439858, 27918535); cg01352472 in whole blood (29.9, chr12:51403649, 27918535); cg06260527 in whole blood (23.4, chr12:51439858, 27918535); cg16362133 in whole blood (12.3, chr12:51439858, 27918535); cg18051798 in whole blood (10.1, chr12:…	-	-
Hepcidin	chr12:57735045	rs11609805	Urate levels (10.7, chr12:57809456, 20884846); Serum urate (18.7, chr12:57735045, 23263486); Self-reported gout (13.5, chr12:57735045, UKBB); High density lipoprotein (7.5, chr12:57735045, 20686565); Triglycerides (8.8, chr12:57735045, 20686565); HDL cholesterol levels (13, chr12:57792580, 28334899); Triglyceride levels (13, chr12:57792580, 28334899); HDL cholesterol (7.5, chr12:57735045, 2068656…	in whole blood (21, chr12:57735045, 28122634); STAT6 in peripheral blood (11.2, chr12:57735045, 24013639); ENSG00000224713.3 in artery tibial (9.3, chr12:57735045, 25954001); ARHGEF25 in artery tibial (7.3, chr12:57756005, 25954001)	cg09104660 in whole blood (195.3, chr12:57735045, 27918535); cg00693253 in whole blood (135.4, chr12:57735045, 27918535); cg01682504 in whole blood (83.9, chr12:57735045, 27918535); cg12385849 in whole blood (54.2, chr12:57735045, 27918535); cg13520394 in whole blood (50.2, chr12:57735045, 27918535); cg03886558 in whole blood (37.1, chr12:57735045, 27918535); cg22215815 in whole blood (44.8, chr1…	-	Extracellular sulfatase Sulf-2 (15.3, chr12:57735045, 29875488)
Hepcidin	chr14:34410892	rs996347	-	-	cg19548652 in whole blood (88.9, chr14:34410892, 27918535); cg04194821 in whole blood (85.5, chr14:34410892, 27918535); cg24170040 in whole blood (50.9, chr14:34410892, 27918535)	-	-
Hepcidin	chr15:45274530	rs549876436	-	-	-	-	-
Hepcidin	chr15:45319959	rs2600895	-	SORD;RP11-109D20.2 in whole blood (40.2, chr15:45319959, 27918533); SORD in whole blood (24.1, chr15:45319959, 27918533); CTD-2008A1.1;CTD-2008A1.2 in whole blood (23, chr15:45319959, 27918533); CTD-2008A1.2 in whole blood (14.6, chr15:45319959, 27918533)	cg21523688 in whole blood (251.1, chr15:45319959, 27918535); cg26398510 in whole blood (21.4, chr15:45319959, 27918535)	-	-
Hepcidin	chr15:45320493	rs113000093	Cause of death: other specified degenerative diseases of nervous system (9.1, chr15:45320493, UKBB); Cause of death: car occupant injured in unspecified traffic accident (7.8, chr15:45320493, UKBB)	SORD in skin sun exposed lower leg (14.4, chr15:45320493, 25954001); SORD in skin not sun exposed suprapubic (10.1, chr15:45320493, 25954001)	-	-	-
Hepcidin	chr15:45387550	rs199138	-	SPATA5L1 in whole blood (26.2, chr15:45387550, 28122634); SORD;RP11-109D20.2 in whole blood (9.3, chr15:45387550, 27918533); DUOX2 in skin sun exposed lower leg (10.4, chr15:45387550, 25954001); SORD in lung (8.6, chr15:45387550, 25954001); SORD in nerve tibial (8.1, chr15:45387550, 25954001); GATM;SPATA5L1 in whole blood (9.2, chr15:45387550, 28122634); SLC28A2 in whole blood (7.8, chr15:4538755…	cg26924012 in whole blood (11.2, chr15:45387550, 27036880); cg25801113 in whole blood (11.2, chr15:45387550, 27036880); cg10760299 in whole blood (11, chr15:45387550, 27036880); cg14582100 in whole blood (8.3, chr15:45387550, 27036880)	-	-
Hepcidin	chr16:353122	rs71378510	Heel bone mineral density (16.3, chr16:353122, UKBB); Heel bone mineral density right (9.8, chr16:353122, UKBB)	TMEM8A in whole blood (45.9, chr16:353122, 28122634); LUC7L in whole blood (19.3, chr16:353122, 28122634); NME4 in whole blood (18.8, chr16:353122, 27918533); HBZ;HBM;HBZP1 in whole blood (17.8, chr16:353122, 28122634); DECR2 in whole blood (10.9, chr16:353122, 27918533); NME4;DECR2 in whole blood (10.3, chr16:353122, 27918533); ZNF180 in whole blood (8.7, chr16:353122, 28122634); NME4 in artery …	cg02086790 in whole blood (115.2, chr16:353122, 27918535); cg07492924 in whole blood (112.1, chr16:353122, 27918535); cg16579431 in whole blood (87, chr16:353122, 27918535); cg00101154 in whole blood (80.6, chr16:353122, 27918535); cg02609775 in whole blood (75.1, chr16:353122, 27918535); cg15001381 in whole blood (68.3, chr16:353122, 27918535); cg00973118 in whole blood (67.6, chr16:353122, 2791…	-	Hemoglobin subunit zeta (8.7, chr16:353122, 29875488)
Hepcidin	chr17:56436109	rs34523089	Monocyte percentage of white cells (32.1, chr17:56436109, 27863252); Granulocyte percentage of myeloid white cells (25.8, chr17:56436109, 27863252); Monocyte count (20.8, chr17:56436109, 27863252); Mean corpuscular hemoglobin (11, chr17:56436109, 27863252); Mean corpuscular volume (10.7, chr17:56436109, 27863252)	TRIM37;PPM1E in whole blood (77.4, chr17:56436109, 28122634); SUPT4H1;BZRAP1-AS1 in whole blood (21.8, chr17:56436109, 28122634); RAD51C in whole blood (15, chr17:56436109, 28122634); MPO in whole blood (12.6, chr17:56436109, 27918533); RNF43;SUPT4H1;BZRAP1-AS1 in whole blood (8.8, chr17:56436109, 27918533); CALR in whole blood (7.6, chr17:56436109, 28122634)	cg15417365 in whole blood (57.8, chr17:56436109, 27918535); cg12570429 in whole blood (50.7, chr17:56436109, 27918535); cg04266202 in whole blood (40.1, chr17:56436109, 27918535); cg04740898 in whole blood (29.6, chr17:56436109, 27918535); cg27456487 in whole blood (28.9, chr17:56436109, 27918535); cg09421562 in whole blood (22.9, chr17:56436109, 27918535); cg13734043 in whole blood (20.1, chr17:…	-	Myeloperoxidase (21, chr17:56436109, 29875488); Ras-related protein Rab-26 (10.7, chr17:56436109, 29875488)
Hepcidin	chr19:35775902	rs104894696	-	-	-	-	-
Hepcidin	chr19:49207255	rs485073	Mumps (71, chr19:49206145, 28928442); Vitamin B12 female (20.8, chr19:49206985, 18776911); Childhood ear infection (29.4, chr19:49206462, 27182965); Cadherin E (26.4, chr19:49206172, 27532455); Crohns disease (7.6, chr19:49207255, 26192919); Blood metabolite ratios (13, chr19:49209010, 24816252); Circulating Vitamin B12 concentration pgmL (19.5, chr19:49206985, 19303062); Folate pathway vitamin l…	FUT2 in esophagus mucosa (84.8, chr19:49207255, 25954001); NTN5 in whole blood (42, chr19:49207255, 27918533); FUT2 in pancreas (33.5, chr19:49207255, 25954001); FUT2 in skin not sun exposed suprapubic (27, chr19:49207255, 25954001); NTN5;SEC1P in whole blood (25, chr19:49207255, 27918533); FUT2 in stomach (22.1, chr19:49207255, 25954001); FUT2 in skin sun exposed lower leg (20.7, chr19:49207255,…	cg01656853 in whole blood (247.6, chr19:49207255, 27918535); cg04660111 in whole blood (214.2, chr19:49207255, 27918535); cg15146515 in whole blood (178.3, chr19:49207255, 27918535); cg11773468 in whole blood (168, chr19:49207255, 27918535); cg08873673 in whole blood (128.8, chr19:49207255, 27918535); cg15673069 in whole blood (120, chr19:49207255, 27918535); cg18537730 in whole blood (100.5, chr…	ADpSGEGDFXAEGGGVR* (8.6, chr19:49207206, 24816252)	Protein FAM3D (96.7, chr19:49207255, 29875488); Golgi membrane protein 1 (26, chr19:49207255, 29875488); C-C motif chemokine 15 (22.4, chr19:49207255, 29875488); Transcobalamin-1 (18.9, chr19:49207255, 29875488); Secreted and transmembrane protein 1 (18, chr19:49207255, 29875488); Lithostathine-1-alpha (17.8, chr19:49207255, 30111768); Protein FAM177A1 (14.3, chr19:49207255, 29875488); Galactosid…
Hepcidin	chr22:37462936	rs855791	Mean corpuscular hemoglobin (501.2, chr22:37462936, 27863252); Mean corpuscular volume (352.3, chr22:37462936, 27863252); Red cell distribution width (270, chr22:37462936, 27863252); Mean corpuscular hemoglobin concentration (188.3, chr22:37462936, 27863252); Hemoglobin concentration (168.3, chr22:37462936, 27863252); Iron status biomarkers iron levels (139, chr22:37462936, 25352340); Iron status…	ALAS2 in peripheral blood (9.8, chr22:37462936, 24013639); MPST in thyroid (7.6, chr22:37469591, 25954001)	cg13737042 in whole blood (179.6, chr22:37462936, 27918535); cg18617091 in whole blood (64.3, chr22:37462936, 27918535); cg08141659 in whole blood (45.9, chr22:37462936, 27918535); cg19979738 in whole blood (46.6, chr22:37462936, 27918535); cg17745234 in whole blood (44.5, chr22:37462936, 27918535); cg24230188 in whole blood (43.3, chr22:37462936, 27918535); cg05754122 in whole blood (35, chr22:3…	-	Transferrin receptor protein 1 (15.7, chr22:37462936, 29875488); Bone sialoprotein 2 (8.5, chr22:37462936, 29875488)
sTfR	chr1:205041952	rs6696846	Mean platelet volume (146.4, chr1:205041952, 27863252); Mean corpuscular hemoglobin (31.6, chr1:205041952, 27863252); Platelet count (19.4, chr1:205041952, 27863252); Immature fraction of reticulocytes (21, chr1:205041952, 27863252); High light scatter reticulocyte count (19.4, chr1:205041952, 27863252); Mean corpuscular volume (19.2, chr1:205041952, 27863252); Mean corpuscular hemoglobin concent…	TMEM81 in whole blood (57.9, chr1:205041952, 27918533); TMCC2 in whole blood (23.3, chr1:205041952, 27918533); DSTYK in adipose subcutaneous (12.8, chr1:205041952, 25954001); DSTYK in artery tibial (17.6, chr1:205041952, 25954001); RIPK5 in peripheral leukocytes (17.5, chr1:205111761, 19966804); RIPK5 in t cells (12.8, chr1:205041465, 19644074); RBBP5 in whole blood (12, chr1:205041952, 27918533)…	cg24159697 in whole blood (203.9, chr1:205041952, 27918535); cg10529555 in whole blood (138, chr1:205041952, 27918535); cg20414749 in whole blood (173.1, chr1:205041952, 27918535); cg03948781 in whole blood (55.1, chr1:205041952, 27036880); cg11703745 in whole blood (166.5, chr1:205041952, 27918535); cg00857998 in whole blood (124.3, chr1:205041952, 27918535); cg11140044 in whole blood (91.8, chr…	-	Contactin-2 (18.5, chr1:205041952, 29875488)
sTfR	chr2:191357694	rs35095338	-	MFSD6 in whole blood (74.5, chr2:191357694, 27918533); MFSD6;TMEM194B in whole blood (92.8, chr2:191357694, 28122634); MFSD6 in blood (61.1, chr2:191343763, 24604202); MFSD6 in monocytes (38.5, chr2:191343763, 22446964); MFSD6 in lymphoblastoid cell lines (23.5, chr2:191357694, 24037378); TMEM194B in adipose subcutaneous (17.2, chr2:191357694, 25954001); TMEM194B in whole blood (8.7, chr2:1913576…	cg21644426 in whole blood (61.2, chr2:191357694, 27918535); cg00621084 in whole blood (24, chr2:191357694, 27918535); cg12226475 in whole blood (9.7, chr2:191357694, 27918535); cg18008221 in whole blood (17.1, chr2:191357694, 27918535); cg20818283 in whole blood (23.1, chr2:191357694, 27036880); cg11778001 in whole blood (8.2, chr2:191357694, 27918535); cg17118478 in whole blood (14.7, chr2:19135…	-	-
sTfR	chr2:211543055	rs715	Glycine (406.3, chr2:211543055, 27005778); Metabolite levels small molecules and protein measures (300, chr2:211540507, 27005778); Blood metabolite levels (146.7, chr2:211543055, 24816252); N-acetylglycine (57.2, chr2:211543055, 24816252); Propionylglycine (53.3, chr2:211543055, 28263315); X - 16570 (53.8, chr2:211543055, 28263315); Metabolite levels (49.5, chr2:211543055, 23378610); Metabolites …	-	cg08857797 in whole blood (17.5, chr2:211543055, 27918535); cg05778424 in whole blood (14.9, chr2:211543055, 27918535); cg01818539 in whole blood (10.6, chr2:211543055, 27918535); cg24145109 in whole blood (9.5, chr2:211543055, 27918535); cg06192883 in whole blood (8.5, chr2:211543055, 27918535)	Glycine (406.3, chr2:211543055, 27005778); N-acetylglycine (57.2, chr2:211543055, 24816252); Propionylglycine (53.3, chr2:211543055, 28263315); X-16570 (53.8, chr2:211543055, 28263315); N-palmitoylglycine (46.1, chr2:211543055, 28263315); 3-methylglutaconate (31.3, chr2:211543055, 28263315); Hexanoylglycine (31.9, chr2:211543055, 28263315); X-08988 (34.1, chr2:211543055, 24816252); 3-methylglutar…	-
sTfR	chr3:133539500	rs11371594	Serum transferrin (16.7, chr3:133546297, 21208937); level of mRNA expression of the signal recognition particle receptor B subunit SRPRB gene (14.9, chr3:133541774, 19084217); Carbohydrate deficient transferrin percent of total transferrin (9.9, chr3:133541774, 21665994)	SRPRB in peripheral blood (197, chr3:133541774, 24013639); SRPRB in whole blood (55.1, chr3:133541774, 27918533); SRPRB in blood (43.7, chr3:133547245, 24604202); SRPRB in peripheral blood monocytes (35.4, chr3:133541774, 20502693); SRPRB in skin (21.9, chr3:133541774, 22941192); RAB6B in t cells (15.6, chr3:133541774, 27863251); SRPRB in lymphoblastoid cell lines (14.9, chr3:133541774, 17873877)…	cg16414030 in whole blood (147.9, chr3:133541774, 27918535); cg08048268 in whole blood (144.1, chr3:133541774, 27918535); cg08439880 in whole blood (141.5, chr3:133541774, 27918535); cg11941060 in whole blood (131.3, chr3:133541774, 27918535); cg20276088 in whole blood (71.4, chr3:133541774, 27918535); cg12373951 in whole blood (43.5, chr3:133541774, 27918535); cg01448562 in whole blood (28.9, ch…	-	-
sTfR	chr3:195795618	rs112856048	Mean corpuscular hemoglobin (83.2, chr3:195795618, 27863252); Mean corpuscular volume (65.6, chr3:195795618, 27863252); Red cell distribution width (62.6, chr3:195795618, 27863252); Red blood cell count (31.2, chr3:195795618, 27863252); Mean corpuscular hemoglobin concentration (23.3, chr3:195795618, 27863252); High light scatter reticulocyte percentage of red cells (14.1, chr3:195802843, 2786325…	TFRC in whole blood (13.5, chr3:195795618, 27918533); RP11-480A16.1 in whole blood (11.2, chr3:195795618, 27918533); LINC00885 in liver (11.2, chr3:195835519, 25720628); SDHAP1 in whole blood (10.8, chr3:195795618, 27918533); MUC20 in thyroid (9, chr3:195795618, 25954001); MUC4 in thyroid (8.5, chr3:195795618, 25954001); ENSG00000231464.1 in thyroid (7.7, chr3:195795618, 25954001); MUC20 in liver…	cg17042996 in whole blood (63.8, chr3:195795618, 27918535); cg10296799 in whole blood (58.8, chr3:195795618, 27918535); cg19260430 in whole blood (55.3, chr3:195795618, 27918535); cg23484912 in whole blood (53.7, chr3:195795618, 27036880); cg02133624 in whole blood (54, chr3:195795618, 27918535); cg15270235 in whole blood (48, chr3:195795618, 27036880); cg23484912 in cord blood (41.2, chr3:195795…	-	-
sTfR	chr3:195921311	rs9325434	Mean corpuscular hemoglobin (58.5, chr3:195921311, 27863252); Mean corpuscular volume (47, chr3:195921311, 27863252); Red blood cell count (18.7, chr3:195921311, 27863252); Mean corpuscular hemoglobin concentration (16.2, chr3:195921311, 27863252); Red cell distribution width (10.6, chr3:195921311, 27863252); Mean corpuscular hemoglobin MCH (10.4, chr3:195907653, 20139978); Reticulocyte fraction …	TFRC in whole blood (45, chr3:195921311, 27918533); TFRC in peripheral blood (31, chr3:195922570, 24013639); LINC00885 in skin not sun exposed suprapubic (7.3, chr3:195917964, 25954001); LINC00885 in skin sun exposed lower leg (7.7, chr3:195917964, 25954001)	cg27089226 in whole blood (52.1, chr3:195921311, 27036880); cg03891268 in whole blood (109.1, chr3:195921311, 27918535); cg08942051 in whole blood (95.1, chr3:195921311, 27918535); cg15164472 in whole blood (88, chr3:195921311, 27918535); cg02721394 in whole blood (67.4, chr3:195921311, 27918535); cg27089226 in cord blood (32.1, chr3:195921311, 27036880); cg02635726 in whole blood (27, chr3:19592…	-	-
sTfR	chr4:151199080	rs2290846	Cholelithiasis (11.6, chr4:151199080, UKBB); Self-reported cholelithiasis or gall stones (10.8, chr4:151199080, UKBB)	DCLK2 in whole blood (92, chr4:151199080, 27918533); DCLK2 in b cells (24.7, chr4:151199080, 22446964); LRBA in peripheral blood (11.3, chr4:151199080, 24013639); LRBA in whole blood (9, chr4:151199080, 28122634); LRBA in lymphoblastoid cell lines (9.3, chr4:151199080, 17873877)	cg23643542 in whole blood (91.3, chr4:151199080, 27918535); cg02744705 in whole blood (54.9, chr4:151199080, 27918535); cg26495537 in whole blood (63.1, chr4:151199080, 27918535); cg02587405 in whole blood (48.3, chr4:151199080, 27918535); cg10272520 in whole blood (15.6, chr4:151199080, 27918535); cg02587405 in cord blood (8.9, chr4:151193980, 27036880); cg17954724 in whole blood (8.3, chr4:1512…	-	-
sTfR	chr5:131784393	rs12521868	Eosinophil counts (96, chr5:131804347, 27863252); Eosinophil count (93.2, chr5:131784393, 27863252); Sum eosinophil basophil counts (91.9, chr5:131784393, 27863252); Eosinophil percentage of white cells (74.5, chr5:131784393, 27863252); Eosinophil percentage of granulocytes (63.9, chr5:131784393, 27863252); Neutrophil percentage of granulocytes (58.8, chr5:131784393, 27863252); Crohns disease (20…	SLC22A5 in whole blood (13.7, chr5:131784393, 25954001); SLC22A5 in peripheral blood (159.2, chr5:131784393, 24013639); SLC22A4 in peripheral blood (124.8, chr5:131784393, 24013639); SLC22A5;SLC22A4 in whole blood (96.4, chr5:131784393, 28122634); SLC22A4;LOC553103 in whole blood (92.1, chr5:131784393, 28122634); SLC22A5 in peripheral blood monocytes (61, chr5:131784393, 20502693); SLC22A5 in blo…	cg16205897 in whole blood (272, chr5:131784393, 27918535); cg14196790 in whole blood (42.8, chr5:131784393, 27036880); cg00255919 in whole blood (252.7, chr5:131784393, 27918535); cg21138405 in whole blood (249.5, chr5:131784393, 27918535); cg24117468 in whole blood (34.9, chr5:131784393, 27036880); cg22598563 in whole blood (219.6, chr5:131784393, 27918535); cg12564285 in whole blood (187.7, chr…	Isovalerylcarnitine (23, chr5:131784393, 24816252); Octadecadienylcarnitine (12.9, chr5:131784393, 26068415); Octadecenoylcarnitine (10.5, chr5:131784393, 26068415); Tryptophan betaine (7.7, chr5:131733397, 24816252)	Complement C1q tumor necrosis factor-related protein 5 (15.1, chr5:131784393, 29875488)
sTfR	chr5:141482333	rs116816795	Sum eosinophil basophil counts (10.2, chr5:141482333, 27863252); Eosinophil count (10.3, chr5:141482333, 27863252); Plateletcrit (8.1, chr5:141482333, 27863252); Granulocyte count (7.6, chr5:141474008, 27863252); Myeloid white cell count (7.5, chr5:141474008, 27863252); Sum neutrophil eosinophil counts (7.4, chr5:141470658, 27863252)	NDFIP1 in whole blood (40.5, chr5:141482333, 27918533); NDFIP1 in thyroid (8.7, chr5:141482333, 25954001)	cg07392085 in whole blood (74.3, chr5:141482333, 27918535); cg00609948 in whole blood (68.3, chr5:141482333, 27918535); cg08523384 in whole blood (68.5, chr5:141482333, 27918535); cg23435118 in whole blood (52.6, chr5:141482333, 27918535); cg25547248 in whole blood (49.1, chr5:141482333, 27918535); cg13490971 in whole blood (28.2, chr5:141482333, 27918535); cg08312412 in whole blood (18.6, chr5:1…	-	-
sTfR	chr5:141602204	rs2906082	-	NDFIP1 in whole blood (28.7, chr5:141602204, 27918533)	cg23435118 in whole blood (35.8, chr5:141602204, 27918535); cg08523384 in whole blood (34, chr5:141602204, 27918535); cg04676568 in whole blood (22.8, chr5:141602204, 27918535); cg10971549 in whole blood (16, chr5:141602204, 27918535); cg00542992 in whole blood (15.6, chr5:141602204, 27918535); cg00609948 in whole blood (14.8, chr5:141602204, 27918535); cg06866033 in whole blood (13.3, chr5:14160…	-	-
sTfR	chr6:25957426	rs72832593	Mean corpuscular hemoglobin (154.7, chr6:25957426, 27863252); Mean corpuscular volume (103, chr6:25957426, 27863252); Red cell distribution width (75, chr6:25957426, 27863252); Mean corpuscular hemoglobin concentration (67.9, chr6:25957426, 27863252); Hemoglobin concentration (42.8, chr6:25957426, 27863252); Reticulocyte fraction of red cells (19.1, chr6:25957426, 27863252); Hematocrit (15.6, chr…	HIST1H4B;HIST2H4B;HIST4H4;HIST2H4A;HIST1H4L;HIST1H4E;HIST1H4H;HIST1H4C;HIST1H4J;HIST1H4K;HIST1H4F;HIST1H4D;HIST1H4A;HIST1H4I in whole blood (58.8, chr6:25957426, 28122634); HIST1H3E;HIST1H3F;HIST1H3B;HIST1H3H;HIST1H3J;HIST1H3G;HIST1H3I;HIST1H3C;HIST1H3D;HIST1H3A in whole blood (20.2, chr6:25957426, 28122634); SLC17A1 in adrenal gland (14.3, chr6:25957426, 25954001); BTN3A2;BTN3A1 in whole blood (…	cg20620047 in whole blood (43.6, chr6:25957426, 27918535); cg15691649 in whole blood (33.5, chr6:25957426, 27918535); cg23140839 in whole blood (27.8, chr6:25957426, 27918535); cg22372170 in whole blood (26.4, chr6:25957426, 27918535); cg03517284 in whole blood (20.8, chr6:25957426, 27918535); cg12310025 in whole blood (20.4, chr6:25957426, 27918535); cg03264133 in whole blood (19.2, chr6:2595742…	X-12822 (9, chr6:25957426, 28263315); X-12824 (7.7, chr6:25957426, 28263315)	-
sTfR	chr6:26093141	rs1800562	Mean corpuscular hemoglobin (486.2, chr6:26093141, 27863252); Disorders of mineral metabolism (465.1, chr6:26093141, UKBB); Mean corpuscular volume (46, chr6:26093141, 19862010); Iron status biomarkers transferrin saturation (269.7, chr6:26093141, 25352340); Red cell distribution width (199.1, chr6:26093141, 27863252); Mean corpuscular hemoglobin concentration (196, chr6:26093141, 27863252); Iron…	HIST1H4C;HIST2H4B;HIST4H4;HIST2H4A;HIST1H4L;HIST1H4E;HIST1H4B;HIST1H4H;HIST1H4J;HIST1H4K;HIST1H4F;HIST1H4D;HIST1H4A;HIST1H4I in whole blood (36.4, chr6:26093141, 28122634); HIST1H4B;HIST2H4B;HIST4H4;HIST2H4A;HIST1H4L;HIST1H4E;HIST1H4H;HIST1H4C;HIST1H4J;HIST1H4K;HIST1H4F;HIST1H4D;HIST1H4A;HIST1H4I in whole blood (35.1, chr6:26093141, 28122634); ENSG00000272462.2 in adipose subcutaneous (15.7, chr6…	cg07011110 in whole blood (25.2, chr6:26093141, 27036880); cg17042849 in whole blood (23.2, chr6:26093141, 27036880); cg18357371 in whole blood (21.1, chr6:26093141, 27036880); cg17042849 in cord blood (19.7, chr6:26093141, 27036880); cg18357371 in cord blood (17.6, chr6:26093141, 27036880); cg07011110 in cord blood (17.3, chr6:26093141, 27036880); cg22286382 in whole blood (15.8, chr6:26093141, …	-	N-acetylated-alpha-linked acidic dipeptidase 2 (24.9, chr6:26093141, 29875488); Transferrin receptor protein 1 (8.6, chr6:26093141, 29875488); Potassium voltage-gated channel subfamily F member 1 (7.5, chr6:26098474, 29875488)
sTfR	chr6:135427159	rs9389269	Mean corpuscular hemoglobin (616, chr6:135427159, 27863252); Mean corpuscular volume (550.5, chr6:135427159, 27863252); Red blood cell count (460.6, chr6:135427159, 27863252); Plateletcrit (228.9, chr6:135427159, 27863252); Platelet count (173.3, chr6:135427159, 27863252); Red cell distribution width (116.8, chr6:135427159, 27863252); Mean corpuscular hemoglobin concentration (114.3, chr6:1354271…	ALDH8A1 in whole blood (81.9, chr6:135427159, 27918533); HBG2;ENST00000399563 in blood (38, chr6:135427144, 21829388); HBS1L in whole blood (25.5, chr6:135427159, 28122634); PIM1 in peripheral blood (23.9, chr6:135427144, 24013639); TMPRSS9 in peripheral blood (21.8, chr6:135427144, 24013639); PCTP in whole blood (21.4, chr6:135427159, 28122634); SH3BGRL in whole blood (19.7, chr6:135427159, 2812…	cg24558204 in whole blood (88, chr6:135427159, 27918535); cg22676075 in whole blood (89.5, chr6:135427159, 27918535); cg03309350 in whole blood (57.2, chr6:135427159, 27918535); cg22676075 in cord blood (14.6, chr6:135427159, 27036880); cg08342770 in whole blood (14.6, chr6:135427159, 27918535); cg24558204 in cord blood (8.1, chr6:135427159, 27036880); cg12549451 in whole blood (8.2, chr6:1354271…	-	Erythropoietin (7.3, chr6:135423209, 29875488)
sTfR	chr6:159020121	rs143437464	-	-	-	-	-
sTfR	chr6:159026327	rs200307986	-	-	-	-	-
sTfR	chr7:1080897	rs186044114	Total cholesterol (9.6, chr7:1083777, 24097068); Cholesterol total (9.5, chr7:1083777, 24097068); C reactive protein levels or total cholesterol levels pleiotropy (8.5, chr7:1058193, 27286809)	GPR146;LOC100505568;LOC100505551;LOC100130456 in whole blood (200.5, chr7:1080897, 28122634); C7orf50;GPR146 in peripheral blood (197, chr7:1083777, 24013639); ZFAND2A in peripheral blood (97.8, chr7:1083777, 24013639); GPR146;C7orf50 in blood (97.5, chr7:1083777, 21829388); GPR146 in whole blood (82.1, chr7:1080897, 27918533); ZFAND2A in whole blood (73.4, chr7:1080897, 27918533); AC091729.9 in …	cg23242489 in whole blood (58.2, chr7:1080897, 27036880); cg21664854 in whole blood (300.2, chr7:1080897, 27918535); cg23187316 in whole blood (62.1, chr7:1080897, 27036880); cg13477101 in whole blood (67.9, chr7:1080897, 27036880); cg27454412 in whole blood (19.3, chr7:1080897, 27036880); cg23657099 in whole blood (225.4, chr7:1108531, 27918535); cg01498085 in whole blood (58.2, chr7:1080897, 27…	-	-
sTfR	chr7:50427982	rs6592965	Mean corpuscular volume (80.4, chr7:50427982, 27863252); Mean corpuscular hemoglobin (57.1, chr7:50427982, 27863252); Red blood cell count (43, chr7:50427982, 27863252); Immature fraction of reticulocytes (36, chr7:50427982, 27863252); Mean corpuscular hemoglobin MCH (13.5, chr7:50428445, 23222517); Red blood cell traits (12.7, chr7:50428445, 23222517); High light scatter percentage of red cells …	SLC38A5 in whole blood (287.6, chr7:50427982, 28122634); C2orf88 in whole blood (137.1, chr7:50427982, 28122634); MYL4 in whole blood (106.3, chr7:50427982, 28122634); MAP2K3 in whole blood (80.7, chr7:50427982, 28122634); AC010679.6 in blood (65.2, chr7:50428445, 21829388); PPP2R5B in whole blood (64.1, chr7:50427982, 28122634); OPTN in whole blood (63.6, chr7:50427982, 28122634); JAZF1 in whole…	cg18232548 in whole blood (124.2, chr7:50427982, 27918535); cg13232821 in whole blood (63, chr7:50427982, 27918535); cg00647317 in whole blood (23.4, chr7:50427982, 27918535); cg04490037 in whole blood (17.6, chr7:50427982, 27918535); cg20937750 in whole blood (14.8, chr7:50427982, 27918535); cg18232548 in cord blood (14.5, chr7:50427982, 27036880); cg01220564 in whole blood (15.9, chr7:50427982,…	-	-
sTfR	chr7:100235970	rs7385804	Mean corpuscular hemoglobin (115.6, chr7:100235970, 27863252); Red blood cell count (89.4, chr7:100235970, 27863252); Mean corpuscular volume (84, chr7:100235970, 27863252); Mean corpuscular hemoglobin concentration (41.3, chr7:100235970, 27863252); Red cell distribution width (35.9, chr7:100235970, 27863252); Hematocrit (24.5, chr7:100235970, 27863252); Red blood cell count RBC (16.8, chr7:10023…	MOSPD3 in skin sun exposed lower leg (32.4, chr7:100235970, 25954001); MOSPD3 in whole blood (32.1, chr7:100235970, 27918533); EPHB4 in peripheral blood (33.6, chr7:100235970, 24013639); EPHB4 in whole blood (29.9, chr7:100235970, 27918533); MOSPD3 in esophagus mucosa (16.4, chr7:100235970, 25954001); MOSPD3 in skin not sun exposed suprapubic (12.3, chr7:100235970, 25954001); MOSPD3 in blood (16.…	cg01087129 in whole blood (171.6, chr7:100235970, 27918535); cg21055462 in whole blood (153.9, chr7:100235970, 27918535); cg10240853 in whole blood (130.4, chr7:100235970, 27918535); cg20848291 in whole blood (119.9, chr7:100235970, 27918535); cg16850897 in whole blood (117.9, chr7:100235970, 27918535); cg25969728 in whole blood (117.9, chr7:100235970, 27918535); cg26369382 in whole blood (111.4,…	-	Procollagen C-endopeptidase enhancer 1 (15.7, chr7:100235970, 29875488)
sTfR	chr10:45953767	rs7908745	Immature fraction of reticulocytes (66.7, chr10:45953767, 27863252); High light scatter reticulocyte percentage of red cells (49.4, chr10:45953767, 27863252); High light scatter percentage of red cells (49.4, chr10:45953767, 27863252); Mean corpuscular volume (48.4, chr10:45953767, 27863252); High light scatter reticulocyte count (44, chr10:45953767, 27863252); Mean corpuscular hemoglobin (42.3, …	FAM21C in whole blood (15.6, chr10:45953767, 25954001); RP11-358L16.2 in whole blood (19.9, chr10:45953767, 27918533); MARCH8 in peripheral blood (20.2, chr10:45953767, 24013639); OR13A1 in whole blood (10.8, chr10:45953767, 27918533); ALAS2 in peripheral blood (10.7, chr10:46024729, 24013639); ALAS2 in whole blood (10.3, chr10:45953767, 28122634); CA1 in whole blood (9.4, chr10:45953767, 2812263…	cg25074794 in whole blood (191.4, chr10:45953767, 27918535); cg15590007 in whole blood (44.6, chr10:45953767, 27918535); cg19132726 in whole blood (49.9, chr10:45953767, 27918535); cg23084016 in whole blood (49.7, chr10:45953767, 27918535); cg02070873 in whole blood (22.4, chr10:45953767, 27918535); cg23054840 in whole blood (32.8, chr10:45953767, 27918535); cg24302529 in whole blood (31, chr10:4…	-	-
sTfR	chr10:71093392	rs16926246	Hematocrit (126.7, chr10:71093392, 27863252); Hemoglobin concentration (124.3, chr10:71093392, 27863252); Reticulocyte count (79.2, chr10:71093392, 27863252); Reticulocyte fraction of red cells (59.6, chr10:71093392, 27863252); High light scatter reticulocyte count (56.2, chr10:71093392, 27863252); Mean corpuscular volume (42.2, chr10:71093392, 27863252); Glycated hemoglobin levels (53.5, chr10:7…	HK1 in peripheral blood (12, chr10:71093392, 24013639)	cg06748146 in whole blood (26.8, chr10:71093392, 27918535); cg09273059 in whole blood (10.2, chr10:71093392, 27918535); cg23177739 in whole blood (16, chr10:71094504, 27918535); cg09992116 in whole blood (10.5, chr10:71093392, 27918535); cg22356324 in whole blood (9.7, chr10:71094504, 27918535); cg20372666 in whole blood (8.5, chr10:71094504, 27918535); cg11186706 in whole blood (7.6, chr10:71093…	-	-
sTfR	chr11:117021097	rs187669805	-	-	-	-	-
sTfR	chr11:117081500	rs11216316	Triglycerides (62.2, chr11:117062370, 24097068); Iron status biomarkers (27, chr11:117091609, 21149283); Iron regulatory proteins (27, chr11:117091609, 21149283); Soluble transferrin receptor (23.5, chr11:117062370, 21149283); Total cholesterol (18, chr11:117062370, 24097068); Self-reported high cholesterol (8.3, chr11:117081500, UKBB); Triglycerides in males (10.6, chr11:117062370, 23063622); Tr…	SIDT2 in whole blood (299.7, chr11:117081500, 28122634); SIDT2 in peripheral blood (197, chr11:117062370, 24013639); TAGLN in peripheral blood (197, chr11:117062370, 24013639); TAGLN in whole blood (166.8, chr11:117081500, 27918533); TAGLN in peripheral blood monocytes (92.7, chr11:117062370, 20502693); TAGLN;PCSK7 in whole blood (90.8, chr11:117081500, 28122634); SIDT2 in peripheral blood monocy…	cg12051762 in whole blood (280.7, chr11:117081500, 27918535); cg22692511 in whole blood (222.5, chr11:117081500, 27918535); cg26566898 in whole blood (218.4, chr11:117081500, 27918535); cg10130564 in whole blood (217.5, chr11:117081500, 27918535); cg11861562 in whole blood (210.9, chr11:117081500, 27918535); cg03276022 in whole blood (211.6, chr11:117081500, 27918535); cg15534755 in whole blood (…	Triglycerides in small VLDL (9.3, chr11:116749977, 27005778); Triglycerides in very small VLDL (9.6, chr11:116749977, 27005778); Free cholesterol in small VLDL (8.8, chr11:116749977, 27005778); Triglycerides in small HDL (8.7, chr11:116749977, 27005778); Concentration of small VLDL particles (9, chr11:116749977, 27005778); Phospholipids in small VLDL (8.7, chr11:116749977, 27005778); Total lipids…	Proprotein convertase subtilisin/kexin type 7 (14.8, chr11:117081500, 29875488); Beta-endorphin (19.7, chr11:117081500, 29875488); Polypeptide N-acetylgalactosaminyltransferase 1 (7.3, chr11:117081500, 29875488)
sTfR	chr11:117088082	rs2238005	Triglycerides (19, chr11:117088082, 28334899); Total cholesterol (12.4, chr11:116944846, 24097068); Eosinophil counts (11, chr11:116805064, 27863252); Eosinophil count (7.6, chr11:117088082, 27863252); Leg fat percentage right (7.7, chr11:117082109, UKBB); Leg fat percentage left (7.4, chr11:117082109, UKBB); Eosinophil percentage of white cells (7.3, chr11:117017762, 27863252); Sum eosinophil ba…	PAFAH1B2 in whole blood (39.8, chr11:117088082, 28122634); TAGLN in whole blood (27.4, chr11:117088082, 27918533); RP11-109L13.1 in whole blood (28.8, chr11:117088082, 27918533); PCSK7 in whole blood (23.9, chr11:117088082, 27918533); SIDT2 in whole blood (9.3, chr11:117038741, 28122634); SIDT2 in peripheral blood (20.1, chr11:117088082, 24013639); PCSK7 in peripheral blood (18.2, chr11:117088082…	cg14075254 in whole blood (151.4, chr11:116996783, 27918535); cg09519349 in whole blood (121.6, chr11:117088082, 27918535); cg11861562 in whole blood (107.4, chr11:117088082, 27918535); cg22692511 in whole blood (96.3, chr11:117088082, 27918535); cg20608306 in whole blood (65.4, chr11:117088082, 27918535); cg10130564 in whole blood (89.7, chr11:117088082, 27918535); cg15534755 in whole blood (88.…	-	Proprotein convertase subtilisin/kexin type 7 (23.9, chr11:116956990, 28240269)
sTfR	chr12:51783420	rs10876169	-	GALNT6 in whole blood (89.4, chr12:51783420, 28122634); GALNT6 in peripheral blood (78.7, chr12:51783420, 24013639); GALNT6 in blood (29.2, chr12:51780636, 21829388); SLC4A8 in monocytes (7.7, chr12:51783420, 27863251); GALNT6 in lung (7.6, chr12:51780636, 23209423)	cg21253043 in whole blood (182.1, chr12:51783420, 27918535); cg01568522 in whole blood (61.7, chr12:51783420, 27918535); cg15127250 in whole blood (60.5, chr12:51783420, 27918535); cg25360385 in whole blood (56.2, chr12:51783420, 27918535); cg00092400 in whole blood (51.8, chr12:51783420, 27918535); cg18077304 in whole blood (11.7, chr12:51783420, 27918535)	-	-
sTfR	chr13:110401304	rs76944188	-	-	cg03994018 in whole blood (8.2, chr13:110425219, 27036880); cg24881910 in whole blood (7.9, chr13:110425219, 27036880); cg05404236 in whole blood (7.6, chr13:110401304, 27918535); cg05848894 in whole blood (7.5, chr13:110425219, 27918535)	-	-
sTfR	chr15:45395901	rs75922593	-	SPATA5L1 in whole blood (28.2, chr15:45397831, 28122634); SORD;RP11-109D20.2 in whole blood (18.5, chr15:45397831, 27918533); DUOX2 in skin sun exposed lower leg (10.9, chr15:45397831, 25954001); GATM;SPATA5L1 in whole blood (9.8, chr15:45397831, 28122634); SLC28A2 in whole blood (9.3, chr15:45397831, 28122634); DUOXA2 in skin sun exposed lower leg (8.3, chr15:45397831, 25954001); DUOX1 in thyroi…	cg26924012 in whole blood (13.1, chr15:45397831, 27036880); cg25801113 in whole blood (11.9, chr15:45397831, 27036880); cg10760299 in whole blood (11.4, chr15:45397831, 27036880); cg14582100 in whole blood (8.4, chr15:45397831, 27036880)	-	-
sTfR	chr16:88567333	rs74035509	Reticulocyte count (12.2, chr16:88567333, 27863252); Red blood cell count (10.4, chr16:88567333, 27863252); Hematocrit (8.5, chr16:88567333, 27863252); Reticulocyte fraction of red cells (8.3, chr16:88567333, 27863252)	-	cg16406030 in whole blood (18.5, chr16:88567333, 27036880); cg02463911 in whole blood (17.9, chr16:88567333, 27036880); cg02944617 in whole blood (13.8, chr16:88567333, 27036880); cg02463911 in cord blood (11.9, chr16:88567333, 27036880); cg05152867 in cord blood (11.1, chr16:88567333, 27036880); cg09247061 in whole blood (10.2, chr16:88567333, 27036880); cg05152867 in whole blood (10.1, chr16:88…	-	-
sTfR	chr17:43556807	rs55925547	Hair or balding pattern: pattern 4 (41.5, chr17:43556807, UKBB); Forced vital capacity (28.8, chr17:43556807, UKBB); Forced expiratory volume in 1-second (27.4, chr17:43556807, UKBB); Red blood cell count (27.6, chr17:43556807, 27863252); Forced vital capacity, best measure (26.1, chr17:43556807, UKBB); Nap during day (28.1, chr17:43556807, UKBB); Red cell distribution width (24.4, chr17:43556807…	DND1P1 in whole blood (240.6, chr17:43556807, 27918533); RP11-707O23.5 in whole blood (233.9, chr17:43556807, 27918533); LRRC37A4P in whole blood (288.7, chr17:43556807, 27918533); CRHR1-IT1 in whole blood (282.6, chr17:43556807, 27918533); MAPK8IP1 in peripheral blood monocytes (229.2, chr17:43549526, 20502693); LRRC37A4 in peripheral blood monocytes (207.2, chr17:43549526, 20502693); - in perip…	cg12548348 in whole blood (287.1, chr17:43556807, 27918535); cg24477401 in whole blood (288.5, chr17:43548321, 27918535); cg07368061 in whole blood (231.9, chr17:43932798, 27918535); cg15295732 in whole blood (153.9, chr17:43932798, 27918535); cg00846647 in whole blood (64.9, chr17:43556807, 27036880); cg21327887 in whole blood (10.5, chr17:43556807, 27036880); cg12609785 in whole blood (245.8, c…	-	-
sTfR	chr17:57925649	rs1292072	Monocyte count (21.8, chr17:57866165, 27863252); Red cell distribution width (10.6, chr17:57925649, 27863252); White blood cell count (10.6, chr17:57866165, 27863252); Platelet distribution width (7.4, chr17:57919031, 27863252); Myeloid white cell count (7.4, chr17:57919031, 27863252); Sum basophil neutrophil counts (7.6, chr17:57925649, 27863252); Neutrophil count (7.6, chr17:57925649, 27863252)…	RNFT1 in whole blood (65.3, chr17:57925649, 27918533); RAD51C in whole blood (23.8, chr17:57925649, 28122634); RPS6KB1 in whole blood (24.8, chr17:57925649, 27918533); AC005702.4 in whole blood (21, chr17:57925649, 27918533); HEATR6 in whole blood (7.6, chr17:57925649, 27918533); RPS6KB1 in blood (19.7, chr17:57932314, 25720628); RPS6KB1 in skeletal muscle (19.7, chr17:57932314, 25720628); RPS6KB…	cg14013659 in whole blood (71.6, chr17:57925649, 27918535); cg27023597 in whole blood (53.6, chr17:57950621, 27918535); cg09153895 in whole blood (7.4, chr17:57925649, 27036880); cg01362358 in whole blood (35.2, chr17:57925649, 27918535); cg20151207 in whole blood (41.4, chr17:57925649, 27918535); cg01248878 in whole blood (7.6, chr17:57942585, 27918535); cg02344993 in whole blood (36.3, chr17:57…	-	-
sTfR	chr17:76401328	rs1976703	Immature fraction of reticulocytes (11.3, chr17:76401328, 27863252); HDL cholesterol (10.7, chr17:76403984, 24097068); High density lipoprotein (10.7, chr17:76403984, 24097068); Height (8.4, chr17:76403984, UKBB); Cholesterol hdl (8.3, chr17:76403984, 20686565); Hemoglobin Hb (8, chr17:76403984, 23222517); High light scatter percentage of red cells (7.6, chr17:76377482, 27863252)	PGS1;DNAH17 in whole blood (33, chr17:76403984, 28122634); PGS1 in cells transformed fibroblasts (8.4, chr17:76401328, 25954001)	cg02836325 in whole blood (276.6, chr17:76401328, 27918535); cg16099282 in whole blood (206.9, chr17:76401328, 27918535); cg03752138 in whole blood (72.8, chr17:76401328, 27918535); cg22290140 in whole blood (76.6, chr17:76401328, 27918535); cg09980384 in whole blood (66.9, chr17:76401328, 27918535); cg09580922 in whole blood (46.2, chr17:76401328, 27918535); cg05887092 in whole blood (44, chr17:…	-	-
sTfR	chr19:4502282	rs13041	Mean corpuscular hemoglobin (93.5, chr19:4502282, 27863252); Mean corpuscular volume (69.7, chr19:4502282, 27863252); Immature fraction of reticulocytes (52.9, chr19:4502282, 27863252); Mean corpuscular hemoglobin concentration (26.2, chr19:4502282, 27863252); High light scatter reticulocyte count (13.1, chr19:4502282, 27863252); Red blood cell count (12.1, chr19:4502282, 27863252); Impedance of …	UBXN6;CTB-50L17.9 in whole blood (22.4, chr19:4502282, 27918533); AK1 in whole blood (17.6, chr19:4502282, 28122634); CHAF1A;UBXN6;MIR4746;CTB-50L17.7 in whole blood (16.4, chr19:4502282, 27918533); DNAJA4 in whole blood (12.5, chr19:4502282, 28122634); UBXN6 in whole blood (10.4, chr19:4502282, 27918533); ZER1 in whole blood (9.3, chr19:4502282, 28122634); MPND in whole blood (8.7, chr19:4502282…	cg21934504 in whole blood (108.4, chr19:4502282, 27918535); cg14917846 in whole blood (52.6, chr19:4502282, 27918535); cg22452122 in whole blood (33.8, chr19:4502282, 27918535); cg19417168 in whole blood (28.1, chr19:4502282, 27918535); cg24291974 in whole blood (26.9, chr19:4502282, 27918535); cg14227460 in whole blood (25.4, chr19:4502282, 27918535); cg11533159 in whole blood (23.9, chr19:45022…	-	-
sTfR	chr22:37462936	rs855791	Mean corpuscular hemoglobin (501.2, chr22:37462936, 27863252); Mean corpuscular volume (352.3, chr22:37462936, 27863252); Red cell distribution width (270, chr22:37462936, 27863252); Mean corpuscular hemoglobin concentration (188.3, chr22:37462936, 27863252); Hemoglobin concentration (168.3, chr22:37462936, 27863252); Iron status biomarkers iron levels (139, chr22:37462936, 25352340); Iron status…	ALAS2 in peripheral blood (9.8, chr22:37462936, 24013639); MPST in thyroid (7.6, chr22:37469591, 25954001)	cg13737042 in whole blood (179.6, chr22:37462936, 27918535); cg18617091 in whole blood (64.3, chr22:37462936, 27918535); cg08141659 in whole blood (45.9, chr22:37462936, 27918535); cg19979738 in whole blood (46.6, chr22:37462936, 27918535); cg17745234 in whole blood (44.5, chr22:37462936, 27918535); cg24230188 in whole blood (43.3, chr22:37462936, 27918535); cg05754122 in whole blood (35, chr22:3…	-	Transferrin receptor protein 1 (15.7, chr22:37462936, 29875488); Bone sialoprotein 2 (8.5, chr22:37462936, 29875488)

## Sheet: SD7 - Colocalization
Supplementary Data 7. Results of colocalization analysis for Hepcidin and sTfR - signals with strong evidence of colocalization Out of the 52 independent variants associated with Hepcidin or sTfR, all loci with no biologically-plausible candidate genes were included in colocalization analyses. This table shows 201 signals that are strongly colocalizing (PP3 + PP4 ≥ 0.99 and PP4/PP3 ≥ 5) with eith…
Trait	Locus	Method	N SNPs	eQTL or pQTL	Chrpos of iron trait	Chrpos of eQTL or pQTL	PP0	PP1	PP2	PP3	PP4	Tissue	Colocalizing gene (eQTL) or aptamer:gene (pQTL)
Hepcidin	AC073257.1	Multiple-variant colocalization (SuSiE)	1352	eQTL	chr2:121310269	chr2:121310269	6.62475e-70	2.36913e-67	8.0438e-06	0.000878386	0.999114	Testis	AC073257.2
Hepcidin	FUT2	Multiple-variant colocalization (SuSiE)	1323	eQTL	chr19:49189763	chr19:49189763	6.84727e-12	3.21434e-09	3.92139e-05	0.0164413	0.983519	Brain Amygdala	MAMSTR
Hepcidin	FUT2	Multiple-variant colocalization (SuSiE)	1324	eQTL	chr19:49209010	chr19:49211969	8.63919e-19	3.35603e-05	9.46109e-16	0.0348228	0.965144	Brain Anterior cingulate cortex BA24	FUT2
Hepcidin	FUT2	Multiple-variant colocalization (SuSiE)	1324	eQTL	chr19:49189763	chr19:49195873	3.70635e-10	1.74237e-07	3.03451e-05	0.0122899	0.98768	Brain Anterior cingulate cortex BA24	NTN5
Hepcidin	FUT2	Multiple-variant colocalization (SuSiE)	1325	eQTL	chr19:49209010	chr19:49207554	1.74447e-31	6.80332e-18	6.47417e-16	0.0232955	0.976705	Brain Caudate basal ganglia	FUT2
Hepcidin	FUT2	Multiple-variant colocalization (SuSiE)	1325	eQTL	chr19:49189763	chr19:49189763	5.70543e-22	2.68221e-19	2.55448e-05	0.0100291	0.989945	Brain Caudate basal ganglia	FUT2
Hepcidin	FUT2	Multiple-variant colocalization (SuSiE)	1325	eQTL	chr19:49189763	chr19:49195873	1.32872e-17	6.2465e-15	4.03746e-05	0.0170149	0.982945	Brain Caudate basal ganglia	MAMSTR
Hepcidin	FUT2	Multiple-variant colocalization (SuSiE)	1325	eQTL	chr19:49209010	chr19:49213504	1.56717e-22	6.11189e-09	3.20894e-15	0.123394	0.876606	Brain Cerebellar Hemisphere	NTN5
Hepcidin	FUT2	Multiple-variant colocalization (SuSiE)	1325	eQTL	chr19:49209010	chr19:49214274	1.18721e-16	0.00463006	1.16382e-15	0.0434844	0.951886	Brain Cerebellar Hemisphere	SEC1P
Hepcidin	FUT2	Multiple-variant colocalization (SuSiE)	1325	eQTL	chr19:49196275	chr19:49196275	1.24887e-21	1.43622e-17	3.04287e-07	0.00150237	0.998497	Brain Cerebellar Hemisphere	SEC1P
Hepcidin	FUT2	Multiple-variant colocalization (SuSiE)	1325	eQTL	chr19:49189763	chr19:49189763	1.71158e-09	8.04643e-07	3.98162e-05	0.0167518	0.983208	Brain Cortex	MAMSTR
Hepcidin	FUT2	Multiple-variant colocalization (SuSiE)	1325	eQTL	chr19:49209010	chr19:49208865	6.70465e-21	2.61478e-07	5.75861e-16	0.0204993	0.9795	Brain Cortex	MAMSTR
Hepcidin	FUT2	Multiple-variant colocalization (SuSiE)	1325	eQTL	chr19:49189763	chr19:49198336	3.41501e-18	1.60545e-15	1.83475e-05	0.00663875	0.993343	Brain Cortex	NTN5
Hepcidin	FUT2	Multiple-variant colocalization (SuSiE)	1325	eQTL	chr19:49189763	chr19:49189763	6.18306e-06	0.00290675	4.87195e-05	0.0209517	0.976087	Brain Frontal Cortex BA9	MAMSTR
Hepcidin	FUT2	Multiple-variant colocalization (SuSiE)	1325	eQTL	chr19:49209010	chr19:49211969	3.96751e-19	1.5473e-05	6.78413e-16	0.0245068	0.975478	Brain Frontal Cortex BA9	MAMSTR
Hepcidin	FUT2	Multiple-variant colocalization (SuSiE)	1324	eQTL	chr19:49209010	chr19:49211969	6.72661e-21	2.6219e-07	1.26892e-15	0.0475552	0.952445	Brain Hippocampus	MAMSTR
Hepcidin	FUT2	Multiple-variant colocalization (SuSiE)	1324	eQTL	chr19:49189763	chr19:49198336	1.09421e-07	5.14407e-05	3.35606e-05	0.0138052	0.98611	Brain Hippocampus	MAMSTR
Hepcidin	FUT2	Multiple-variant colocalization (SuSiE)	1325	eQTL	chr19:49189763	chr19:49198336	5.53673e-08	2.60291e-05	2.30138e-05	0.00883691	0.991114	Brain Hypothalamus	NTN5
Hepcidin	FUT2	Multiple-variant colocalization (SuSiE)	1325	eQTL	chr19:49214470	chr19:49214470	3.91876e-15	1.56953e-09	3.00283e-08	0.0100469	0.989953	Brain Hypothalamus	NTN5
Hepcidin	FUT2	Multiple-variant colocalization (SuSiE)	1325	eQTL	chr19:49189763	chr19:49189763	1.67374e-08	7.86853e-06	3.76403e-05	0.0157269	0.984228	Brain Nucleus accumbens basal ganglia	FUT2
Hepcidin	FUT2	Multiple-variant colocalization (SuSiE)	1325	eQTL	chr19:49209010	chr19:49208501	3.72819e-27	1.45397e-13	5.49723e-16	0.0194779	0.980522	Brain Nucleus accumbens basal ganglia	FUT2
Hepcidin	FUT2	Multiple-variant colocalization (SuSiE)	1325	eQTL	chr19:49189763	chr19:49195873	3.34082e-10	1.57057e-07	3.38087e-05	0.0139219	0.986044	Brain Nucleus accumbens basal ganglia	MAMSTR
Hepcidin	FUT2	Multiple-variant colocalization (SuSiE)	1324	eQTL	chr19:49209010	chr19:49209339	5.43935e-23	2.11791e-09	1.24518e-15	0.0465765	0.953423	Brain Putamen basal ganglia	FUT2
Hepcidin	FUT2	Multiple-variant colocalization (SuSiE)	1324	eQTL	chr19:49209010	chr19:49207554	8.16554e-18	0.00031794	1.04375e-15	0.0387182	0.960964	Brain Putamen basal ganglia	MAMSTR
Hepcidin	FUT2	Multiple-variant colocalization (SuSiE)	1324	eQTL	chr19:49189763	chr19:49189529	3.08046e-11	1.44967e-08	3.98931e-05	0.0168074	0.983153	Brain Putamen basal ganglia	MAMSTR
Hepcidin	FUT2	Multiple-variant colocalization (SuSiE)	1320	eQTL	chr19:49214470	chr19:49250633	3.97108e-11	1.59229e-05	2.89653e-07	0.114371	0.885613	Brain Spinal cord cervical c-1	MAMSTR
Hepcidin	FUT2	Multiple-variant colocalization (SuSiE)	1324	eQTL	chr19:49209010	chr19:49211969	6.0233e-22	2.34643e-08	9.68149e-16	0.0357867	0.964213	Brain Substantia nigra	NTN5
Hepcidin	FUT2	Multiple-variant colocalization (SuSiE)	1324	eQTL	chr19:49189763	chr19:49189763	1.29454e-06	0.000609167	4.29422e-05	0.018245	0.981102	Brain Substantia nigra	NTN5
Hepcidin	FUT2	Multiple-variant colocalization (SuSiE)	1325	eQTL	chr19:49214470	chr19:49206603	1.90293e-12	7.62154e-07	6.54726e-08	0.0242714	0.975728	Cells Cultured fibroblasts	NTN5
Hepcidin	FUT2	Multiple-variant colocalization (SuSiE)	1325	eQTL	chr19:49196275	chr19:49196275	8.94798e-08	0.00102904	3.18416e-07	0.00166725	0.997303	Colon Sigmoid	SULT2B1
Hepcidin	FUT2	Multiple-variant colocalization (SuSiE)	1325	eQTL	chr19:49214470	chr19:49206603	2.24505e-12	8.99178e-07	5.85772e-08	0.0215041	0.978495	Colon Transverse	NTN5
Hepcidin	FUT2	Multiple-variant colocalization (SuSiE)	1325	eQTL	chr19:49209010	chr19:49209464	1.23455e-32	4.81466e-19	9.7728e-16	0.0361857	0.963814	Esophagus Gastroesophageal Junction	MAMSTR
Hepcidin	FUT2	Multiple-variant colocalization (SuSiE)	1325	eQTL	chr19:49189763	chr19:49193094	1.1094e-13	5.21548e-11	8.47439e-05	0.0379155	0.962	Esophagus Gastroesophageal Junction	NTN5
Hepcidin	FUT2	Multiple-variant colocalization (SuSiE)	1325	eQTL	chr19:49209010	chr19:49207255	6.07059e-22	2.36749e-08	1.24994e-15	0.0468406	0.953159	Esophagus Gastroesophageal Junction	NTN5
Hepcidin	FUT2	Multiple-variant colocalization (SuSiE)	1325	eQTL	chr19:49189763	chr19:49194216	7.08402e-18	3.33031e-15	8.59264e-05	0.0384725	0.961442	Esophagus Muscularis	NTN5
Hepcidin	FUT2	Multiple-variant colocalization (SuSiE)	1325	eQTL	chr19:49214470	chr19:49206603	2.50352e-24	1.0027e-18	5.86018e-08	0.021514	0.978486	Esophagus Muscularis	NTN5
Hepcidin	FUT2	Multiple-variant colocalization (SuSiE)	1325	eQTL	chr19:49214470	chr19:49217305	4.99516e-13	2.00064e-07	3.72961e-08	0.0129636	0.987036	Heart Atrial Appendage	FUT2
Hepcidin	FUT2	Multiple-variant colocalization (SuSiE)	1325	eQTL	chr19:49196275	chr19:49196275	1.07028e-12	1.23084e-08	3.07941e-07	0.00154447	0.998455	Heart Atrial Appendage	IZUMO1
Hepcidin	FUT2	Multiple-variant colocalization (SuSiE)	1325	eQTL	chr19:49214470	chr19:49223019	1.22609e-19	4.91068e-14	3.55965e-07	0.140852	0.859148	Heart Atrial Appendage	MAMSTR
Hepcidin	FUT2	Multiple-variant colocalization (SuSiE)	1325	eQTL	chr19:49214470	chr19:49217305	1.59839e-13	6.4018e-08	6.60993e-08	0.0245229	0.975477	Heart Left Ventricle	FUT2
Hepcidin	FUT2	Multiple-variant colocalization (SuSiE)	1325	eQTL	chr19:49209010	chr19:49209464	2.06518e-19	8.05408e-06	7.5072e-16	0.0273323	0.97266	Lung	NTN5
Hepcidin	FUT2	Multiple-variant colocalization (SuSiE)	1325	eQTL	chr19:49189763	chr19:49188258	1.75738e-07	8.26172e-05	8.22176e-05	0.0367256	0.963109	Muscle Skeletal	MAMSTR
Hepcidin	FUT2	Multiple-variant colocalization (SuSiE)	1325	eQTL	chr19:49214470	chr19:49214470	1.35551e-15	5.42902e-10	3.22935e-08	0.010956	0.989044	Muscle Skeletal	NTN5
Hepcidin	FUT2	Multiple-variant colocalization (SuSiE)	812	eQTL	chr19:49214470	chr19:49206603	1.23926e-08	0.00362643	5.95339e-08	0.0154595	0.980914	Ovary	NOP53-AS1
Hepcidin	FUT2	Multiple-variant colocalization (SuSiE)	1325	eQTL	chr19:49214470	chr19:49223019	2.78868e-13	1.11691e-07	1.6655e-07	0.0648357	0.935164	Pituitary	FUT2
Hepcidin	FUT2	Multiple-variant colocalization (SuSiE)	1325	eQTL	chr19:49209010	chr19:49218111	2.37849e-17	0.000927596	2.98028e-15	0.11446	0.884612	Pituitary	NTN5
Hepcidin	FUT2	Multiple-variant colocalization (SuSiE)	1325	eQTL	chr19:49189763	chr19:49193094	1.17627e-08	5.52983e-06	5.15357e-05	0.0222724	0.977671	Skin Not Sun Exposed Suprapubic	NTN5
Hepcidin	FUT2	Multiple-variant colocalization (SuSiE)	1325	eQTL	chr19:49189763	chr19:49194216	5.25377e-11	2.46988e-08	8.19075e-05	0.0365793	0.963339	Skin Sun Exposed Lower leg	FUT2
Hepcidin	FUT2	Multiple-variant colocalization (SuSiE)	1323	eQTL	chr19:49214470	chr19:49206603	3.22582e-17	1.2945e-11	5.89074e-08	0.0216824	0.978318	Spleen	NTN5
Hepcidin	FUT2	Multiple-variant colocalization (SuSiE)	1325	eQTL	chr19:49214470	chr19:49223019	3.84255e-19	1.539e-13	3.63199e-07	0.143755	0.856245	Stomach	RASIP1
Hepcidin	FUT2	Multiple-variant colocalization (SuSiE)	1325	eQTL	chr19:49189763	chr19:49198336	1.82509e-11	8.58004e-09	2.70786e-05	0.0107516	0.989221	Testis	IZUMO1
Hepcidin	FUT2	Multiple-variant colocalization (SuSiE)	1325	eQTL	chr19:49196275	chr19:49196275	2.32806e-13	2.67732e-09	3.04576e-07	0.0015057	0.998494	Testis	RASIP1
Hepcidin	FUT2	Multiple-variant colocalization (SuSiE)	1323	eQTL	chr19:49214470	chr19:49224484	1.67498e-17	6.72199e-12	4.18619e-07	0.166332	0.833668	Vagina	IZUMO1
Hepcidin	FUT2	Multiple-variant colocalization (SuSiE)	1325	pQTL	chr19:49209010	chr19:49207651	2.77713e-36	1.08306e-22	2.91628e-15	0.111957	0.888043	Whole Blood	C-C motif chemokine 15: CCL15 (17:32917611-35366420), FUT2 (19:48103447-50248730)
Hepcidin	FUT2	Multiple-variant colocalization (SuSiE)	1325	pQTL	chr19:49189763	chr19:49198336	3.39199e-07	0.000159463	3.38246e-05	0.0139297	0.985877	Whole Blood	C-C motif chemokine 15: CCL15 (17:32917611-35366420), FUT2 (19:48103447-50248730)
Hepcidin	FUT2	Multiple-variant colocalization (SuSiE)	1325	pQTL	chr19:49214470	chr19:49206603	3.25816e-62	1.30494e-56	5.86016e-08	0.0215139	0.978486	Whole Blood	C-C motif chemokine 15: CCL15 (17:32917611-35366420), FUT2 (19:48103447-50262113)
Hepcidin	FUT2	Multiple-variant colocalization (SuSiE)	1325	pQTL	chr19:49189763	chr19:49193094	6.26974e-19	2.94751e-16	7.21249e-05	0.0319712	0.967957	Whole Blood	C-C motif chemokine 15: CCL15 (17:32917611-35366420), FUT2 (19:48103447-50262113)
Hepcidin	FUT2	Multiple-variant colocalization (SuSiE)	1325	pQTL	chr19:49189763	chr19:49195873	3.50429e-14	1.64742e-11	3.17644e-05	0.0129589	0.987009	Whole Blood	C1GALT1-specific chaperone 1: C1GALT1 (7:6171376-8346036), ABO (9:135055305-137368685)
Hepcidin	FUT2	Multiple-variant colocalization (SuSiE)	1325	pQTL	chr19:49214470	chr19:49206603	1.6669e-11	6.6762e-06	7.41689e-08	0.0277613	0.972232	Whole Blood	C1GALT1-specific chaperone 1: C1GALT1 (7:6171376-8346036), ABO (9:135055305-137368685)
Hepcidin	FUT2	Multiple-variant colocalization (SuSiE)	1325	pQTL	chr19:49189763	chr19:49189529	1.82246e-06	0.000856769	7.96941e-05	0.0355384	0.963523	Whole Blood	Fibroblast growth factor 19: FUT2 (19:48206108-50248730)
Hepcidin	FUT2	Multiple-variant colocalization (SuSiE)	1325	pQTL	chr19:49209010	chr19:49207651	3.56134e-53	1.3889e-39	2.07486e-15	0.0790766	0.920923	Whole Blood	Golgi membrane protein 1: ABO (9:135050340-137344410), FUT2 (19:48103447-50254955)
Hepcidin	FUT2	Multiple-variant colocalization (SuSiE)	1325	pQTL	chr19:49189763	chr19:49193094	1.44926e-13	6.81319e-11	8.56978e-05	0.0383648	0.961549	Whole Blood	Golgi membrane protein 1: ABO (9:135050340-137344410), FUT2 (19:48103447-50254955)
Hepcidin	FUT2	Multiple-variant colocalization (SuSiE)	1325	pQTL	chr19:49189763	chr19:49193094	3.2808e-09	1.54236e-06	3.9421e-05	0.0165657	0.983393	Whole Blood	Intestinal-type alkaline phosphatase: ABO (9:135137065-137155000), FUT2 (19:48103447-50236102)
Hepcidin	FUT2	Multiple-variant colocalization (SuSiE)	1325	pQTL	chr19:49189763	chr19:49198336	9.26248e-09	4.35444e-06	3.39544e-05	0.0139905	0.985971	Whole Blood	Protein FAM177A1: ABO (9:135139907-137146597), FAM177A1 (14:34142316-36826106), FUT2 (19:48103447-50259529)
Hepcidin	FUT2	Multiple-variant colocalization (SuSiE)	1325	pQTL	chr19:49209010	chr19:49208564	6.07379e-38	2.36874e-24	7.57219e-16	0.0275863	0.972414	Whole Blood	Secreted and transmembrane protein 1: SECTM1 (17:79237196-81367206), FUT2 (19:48168942-50232226), NLRP12 (19:53319624-55327869)
Hepcidin	FUT2	Multiple-variant colocalization (SuSiE)	1325	pQTL	chr19:49189763	chr19:49189763	2.59278e-07	0.000121891	3.18049e-05	0.0129783	0.986868	Whole Blood	Secreted and transmembrane protein 1: SECTM1 (17:79237196-81367206), FUT2 (19:48168942-50232226), NLRP12 (19:53319624-55327869)
Hepcidin	FUT2	Single-variant colocalization	1325	eQTL	-	-	1.25222e-17	0.00810263	8.78701e-17	0.0559213	0.935976	Adrenal Gland	MAMSTR
Hepcidin	FUT2	Single-variant colocalization	1325	eQTL	-	-	1.15288e-17	0.00745983	5.52552e-17	0.0347957	0.957744	Adrenal Gland	NTN5
Hepcidin	FUT2	Single-variant colocalization	1324	eQTL	-	-	6.01125e-18	0.00388964	6.53935e-17	0.0413588	0.954752	Brain Putamen basal ganglia	NTN5
Hepcidin	FUT2	Single-variant colocalization	1325	eQTL	-	-	1.26658e-17	0.00819551	6.51745e-17	0.0412213	0.950583	Heart Atrial Appendage	RASIP1
Hepcidin	FUT2	Single-variant colocalization	1325	eQTL	-	-	1.47822e-17	0.00956495	6.86218e-17	0.0434555	0.94698	Pancreas	NTN5
Hepcidin	FUT2	Single-variant colocalization	1325	eQTL	-	-	1.30158e-17	0.008422	6.94044e-17	0.0439612	0.947617	Stomach	NTN5
Hepcidin	FUT2	Single-variant colocalization	1325	pQTL	-	-	1.10934e-17	0.00717811	4.5977e-17	0.0287859	0.964036	Whole Blood	Lactoperoxidase: LPO (17:55274133-57344867), NRTN (19:4821968-6835677)
Hepcidin	LETMD1	Multiple-variant colocalization (SuSiE)	1118	eQTL	chr12:51527113	chr12:51521922	6.42189e-08	1.58152e-05	0.000403309	0.0975189	0.902062	Esophagus Muscularis	CSRNP2
Hepcidin	LETMD1	Multiple-variant colocalization (SuSiE)	1118	eQTL	chr12:51411580	chr12:51401413	8.23047e-19	5.51525e-05	1.03133e-15	0.0672441	0.932701	Pancreas	SLC11A2
Hepcidin	LETMD1	Single-variant colocalization	1118	eQTL	-	-	3.3305e-11	0.00518702	5.00719e-10	0.0770658	0.917747	Adipose Subcutaneous	LETMD1
Hepcidin	LETMD1	Single-variant colocalization	1118	eQTL	-	-	2.93286e-116	4.56772e-108	2.69341e-10	0.0409891	0.959011	Cells Cultured fibroblasts	SLC11A2
Hepcidin	LETMD1	Single-variant colocalization	1118	eQTL	-	-	4.32374e-11	0.00673393	5.1756e-10	0.0796928	0.913573	Stomach	SLC11A2
Hepcidin	LVRN	Multiple-variant colocalization (SuSiE)	1680	eQTL	chr5:115282252	chr5:115285650	1.86721e-23	0.000569948	1.18616e-21	0.0342761	0.965154	Adipose Subcutaneous	AP3S1
Hepcidin	LVRN	Multiple-variant colocalization (SuSiE)	1680	eQTL	chr5:115282252	chr5:115284919	6.8624e-26	2.09468e-06	1.1499e-21	0.033166	0.966832	Nerve Tibial	LVRN
Hepcidin	LVRN	Multiple-variant colocalization (SuSiE)	1680	pQTL	chr5:115282252	chr5:115278344	4.84928e-30	1.4802e-10	1.05607e-21	0.030296	0.969704	Whole Blood	Beta-defensin 1: CPN2 (3:193061578-195063611), DEFB1 (8:5722911-7760767)
Hepcidin	R3HDM2	Multiple-variant colocalization (SuSiE)	577	eQTL	chr12:57735045	chr12:57807114	4.84955e-28	6.3898e-27	0.00258335	0.0321077	0.965309	Whole Blood	ARHGAP9
Hepcidin	R3HDM2	Multiple-variant colocalization (SuSiE)	577	pQTL	chr12:57735045	chr12:57770098	2.33137e-14	3.07183e-13	0.00250931	0.0311301	0.966361	Whole Blood	Extracellular sulfatase Sulf-2: HRG (3:185393547-187396616), R3HDM2 (12:56645789-58844049), NLRP12 (19:53319624-55339332)
Hepcidin	RNF43	Multiple-variant colocalization (SuSiE)	752	eQTL	chr17:56419026	chr17:56423114	4.4234e-12	0.00431539	8.059e-11	0.0767844	0.9189	Adrenal Gland	TSPOAP1
Hepcidin	RNF43	Multiple-variant colocalization (SuSiE)	752	eQTL	chr17:56419026	chr17:56423114	7.65097e-16	7.46416e-07	5.1591e-11	0.0484281	0.951571	Testis	TSPOAP1
Hepcidin	RNF43	Multiple-variant colocalization (SuSiE)	752	pQTL	chr17:56436109	chr17:56436109	2.04221e-21	3.6938e-06	1.10618e-18	7.84754e-07	0.999996	Whole Blood	Myeloperoxidase: MPO (17:55136031-58454731)
Hepcidin	SOX7	Multiple-variant colocalization (SuSiE)	1564	eQTL	chr8:10565533	chr8:10565527	4.04082e-47	1.46899e-22	3.77082e-27	0.0117318	0.988268	Liver	SOX7
Hepcidin	SOX7	Multiple-variant colocalization (SuSiE)	1564	eQTL	chr8:10556109	chr8:10571591	1.15541e-25	8.00057e-13	1.07618e-14	0.0726643	0.927336	Skin Sun Exposed Lower leg	RP1L1
sTfR	C5orf56	Multiple-variant colocalization (SuSiE)	1019	eQTL	chr5:131672657	chr5:131676320	0	0	2.59869e-08	0.0163918	0.983608	Brain Caudate basal ganglia	MIR3936HG
sTfR	C5orf56	Multiple-variant colocalization (SuSiE)	1019	eQTL	chr5:131816903	chr5:131823927	6.10506e-06	0.000305924	8.19432e-05	0.00211117	0.997495	Colon Sigmoid	C5orf56
sTfR	C5orf56	Multiple-variant colocalization (SuSiE)	1019	eQTL	chr5:131672657	chr5:131804347	1.81713e-09	0.00128375	1.1523e-07	0.0795685	0.919148	Skin Not Sun Exposed Suprapubic	AC116366.1
sTfR	C5orf56	Multiple-variant colocalization (SuSiE)	1019	eQTL	chr5:131816903	chr5:131816903	1.63287e-06	8.18227e-05	8.35238e-05	0.00219008	0.997643	Whole Blood	SLC22A5
sTfR	C5orf56	Single-variant colocalization	1019	eQTL	-	-	1.27958e-11	0.00897305	4.61624e-11	0.0314118	0.959615	Skin Sun Exposed Lower leg	IRF1
sTfR	C5orf56	Single-variant colocalization	991	eQTL	-	-	1.01822e-11	0.00714031	5.24568e-11	0.0358284	0.957031	Small Intestine Terminal Ileum	RAPGEF6
sTfR	C7orf50	Single-variant colocalization	1985	eQTL	-	-	7.86948e-09	0.000247827	2.33586e-06	0.0726342	0.927116	Adipose Subcutaneous	C7orf50
sTfR	C7orf50	Single-variant colocalization	1985	eQTL	-	-	1.65106e-08	0.000519955	4.21478e-06	0.131865	0.867611	Adipose Subcutaneous	GPR146
sTfR	C7orf50	Single-variant colocalization	1985	eQTL	-	-	1.47827e-08	0.000465539	3.40024e-06	0.106188	0.893343	Colon Sigmoid	C7orf50
sTfR	C7orf50	Single-variant colocalization	1985	eQTL	-	-	2.22513e-62	7.00743e-58	3.0764e-06	0.0959784	0.904019	Whole Blood	GPR146
sTfR	CNTN2	Single-variant colocalization	1262	eQTL	-	-	5.43044e-32	2.43761e-27	1.44611e-06	0.0639767	0.936022	Adipose Subcutaneous	DSTYK
sTfR	CNTN2	Single-variant colocalization	1262	eQTL	-	-	1.23155e-11	5.52815e-07	3.18473e-06	0.142098	0.857899	Adipose Subcutaneous	RBBP5
sTfR	CNTN2	Single-variant colocalization	1262	eQTL	-	-	1.08811e-17	4.88431e-13	2.33132e-06	0.103752	0.896246	Adipose Subcutaneous	TMEM81
sTfR	CNTN2	Single-variant colocalization	1262	eQTL	-	-	1.61172e-08	0.000723465	2.04827e-06	0.0910343	0.90824	Adipose Visceral Omentum	DSTYK
sTfR	CNTN2	Single-variant colocalization	1262	eQTL	-	-	7.19688e-09	0.000323052	1.77866e-06	0.0789192	0.920756	Adipose Visceral Omentum	TMEM81
sTfR	CNTN2	Single-variant colocalization	1262	eQTL	-	-	1.75293e-22	7.86852e-18	2.25776e-07	0.00914373	0.990856	Artery Aorta	DSTYK
sTfR	CNTN2	Single-variant colocalization	1262	eQTL	-	-	9.90346e-09	0.000444544	9.55207e-07	0.0419195	0.957635	Artery Aorta	TMEM81
sTfR	CNTN2	Single-variant colocalization	1262	eQTL	-	-	1.19774e-07	0.00537641	1.19011e-06	0.0524793	0.942143	Artery Tibial	TMEM81
sTfR	CNTN2	Single-variant colocalization	1262	eQTL	-	-	8.9695e-12	4.02621e-07	1.07325e-06	0.047223	0.952776	Brain Cortex	DSTYK
sTfR	CNTN2	Single-variant colocalization	1261	eQTL	-	-	1.98846e-07	0.00892575	2.41894e-06	0.107698	0.883374	Brain Frontal Cortex BA9	DSTYK
sTfR	CNTN2	Single-variant colocalization	1261	eQTL	-	-	1.775e-08	0.000796758	3.53e-06	0.157612	0.841587	Brain Frontal Cortex BA9	TMEM81
sTfR	CNTN2	Single-variant colocalization	1261	eQTL	-	-	1.26122e-08	0.000566133	1.33511e-06	0.0589897	0.940443	Brain Hippocampus	RBBP5
sTfR	CNTN2	Single-variant colocalization	1261	eQTL	-	-	2.06236e-07	0.00925749	2.48395e-06	0.110619	0.880121	Brain Hippocampus	TMCC2
sTfR	CNTN2	Single-variant colocalization	1261	eQTL	-	-	2.24543e-08	0.00100792	2.78635e-06	0.124199	0.874791	Brain Hypothalamus	DSTYK
sTfR	CNTN2	Single-variant colocalization	1262	eQTL	-	-	4.9559e-15	2.22459e-10	1.92096e-06	0.0853128	0.914685	Brain Nucleus accumbens basal ganglia	DSTYK
sTfR	CNTN2	Single-variant colocalization	1259	eQTL	-	-	6.85829e-08	0.00307854	5.48158e-07	0.0236323	0.973289	Brain Putamen basal ganglia	CNTN2
sTfR	CNTN2	Single-variant colocalization	1259	eQTL	-	-	1.92386e-10	8.63581e-06	3.59364e-06	0.160471	0.839517	Brain Putamen basal ganglia	DSTYK
sTfR	CNTN2	Single-variant colocalization	1262	eQTL	-	-	3.38789e-11	1.52075e-06	2.65922e-06	0.118485	0.881511	Breast Mammary Tissue	DSTYK
sTfR	CNTN2	Single-variant colocalization	1262	eQTL	-	-	5.0804e-09	0.000228048	9.86134e-07	0.0433089	0.956462	Breast Mammary Tissue	TMEM81
sTfR	CNTN2	Single-variant colocalization	1262	eQTL	-	-	3.80227e-13	1.70676e-08	9.70792e-07	0.0426193	0.95738	Cells Cultured fibroblasts	DSTYK
sTfR	CNTN2	Single-variant colocalization	1262	eQTL	-	-	2.98208e-16	1.33859e-11	2.45154e-06	0.109153	0.890844	Colon Sigmoid	DSTYK
sTfR	CNTN2	Single-variant colocalization	1262	eQTL	-	-	1.54141e-09	6.91905e-05	1.71439e-06	0.0760312	0.923898	Colon Sigmoid	TMEM81
sTfR	CNTN2	Single-variant colocalization	1262	eQTL	-	-	8.6516e-15	3.88351e-10	2.83174e-06	0.126237	0.87376	Esophagus Gastroesophageal Junction	DSTYK
sTfR	CNTN2	Single-variant colocalization	1262	eQTL	-	-	1.05519e-08	0.000473654	1.03165e-06	0.0453544	0.954171	Esophagus Gastroesophageal Junction	TMEM81
sTfR	CNTN2	Single-variant colocalization	1262	eQTL	-	-	8.79674e-11	3.94866e-06	3.16339e-06	0.141139	0.858854	Esophagus Mucosa	TMEM81
sTfR	CNTN2	Single-variant colocalization	1262	eQTL	-	-	7.1505e-24	3.2097e-19	7.66555e-07	0.0334424	0.966557	Esophagus Muscularis	DSTYK
sTfR	CNTN2	Single-variant colocalization	1262	eQTL	-	-	1.99586e-14	8.959e-10	1.16899e-06	0.0515247	0.948474	Heart Atrial Appendage	DSTYK
sTfR	CNTN2	Single-variant colocalization	1262	eQTL	-	-	1.15607e-10	5.18933e-06	8.91956e-07	0.039077	0.960917	Heart Left Ventricle	DSTYK
sTfR	CNTN2	Single-variant colocalization	1262	eQTL	-	-	3.40612e-11	1.52893e-06	2.02415e-06	0.0899496	0.910047	Lung	DSTYK
sTfR	CNTN2	Single-variant colocalization	1262	eQTL	-	-	4.03806e-13	1.8126e-08	8.00508e-07	0.034968	0.965031	Lung	TMEM81
sTfR	CNTN2	Single-variant colocalization	1262	eQTL	-	-	1.11192e-21	4.99117e-17	4.29662e-07	0.0183049	0.981695	Nerve Tibial	DSTYK
sTfR	CNTN2	Single-variant colocalization	1262	eQTL	-	-	3.14274e-10	1.41071e-05	2.53506e-06	0.112906	0.887077	Nerve Tibial	TMEM81
sTfR	CNTN2	Single-variant colocalization	1262	eQTL	-	-	7.43364e-09	0.00033368	1.67449e-06	0.0742387	0.925426	Prostate	DSTYK
sTfR	CNTN2	Single-variant colocalization	1262	eQTL	-	-	6.0683e-17	2.72393e-12	1.89747e-06	0.0842577	0.91574	Skin Not Sun Exposed Suprapubic	DSTYK
sTfR	CNTN2	Single-variant colocalization	1262	eQTL	-	-	4.55167e-11	2.04315e-06	7.81593e-07	0.0341181	0.965879	Skin Not Sun Exposed Suprapubic	TMEM81
sTfR	CNTN2	Single-variant colocalization	1262	eQTL	-	-	1.20701e-25	5.418e-21	1.02067e-06	0.0448603	0.955139	Skin Sun Exposed Lower leg	DSTYK
sTfR	CNTN2	Single-variant colocalization	1262	eQTL	-	-	1.62409e-17	7.29018e-13	2.25645e-06	0.100387	0.89961	Skin Sun Exposed Lower leg	TMEM81
sTfR	CNTN2	Single-variant colocalization	1262	eQTL	-	-	2.59703e-14	1.16575e-09	2.30664e-07	0.00936338	0.990636	Spleen	TMEM81
sTfR	CNTN2	Single-variant colocalization	1262	eQTL	-	-	3.09601e-10	1.38973e-05	3.78703e-07	0.0160152	0.983971	Thyroid	DSTYK
sTfR	CNTN2	Single-variant colocalization	1262	eQTL	-	-	1.46349e-18	6.56927e-14	3.97289e-07	0.0168503	0.983149	Thyroid	TMEM81
sTfR	CNTN2	Single-variant colocalization	1262	eQTL	-	-	1.33087e-13	5.974e-09	1.16535e-06	0.0513616	0.948637	Whole Blood	TMEM81
sTfR	GALNT6	Multiple-variant colocalization (SuSiE)	1026	eQTL	chr12:51783420	chr12:51785401	3.88941e-06	0.000919628	5.69287e-05	0.0114854	0.987534	Artery Aorta	GALNT6
sTfR	GALNT6	Multiple-variant colocalization (SuSiE)	1025	eQTL	chr12:51783420	chr12:51796889	1.39895e-07	3.29982e-05	5.42595e-05	0.0108205	0.989092	Brain Hippocampus	GALNT6
sTfR	GALNT6	Multiple-variant colocalization (SuSiE)	603	eQTL	chr12:51783420	chr12:51780636	2.62222e-06	0.0011175	1.47594e-05	0.00430081	0.994564	Brain Hypothalamus	FAM186A
sTfR	GALNT6	Multiple-variant colocalization (SuSiE)	1026	eQTL	chr12:51783420	chr12:51783420	6.23814e-07	0.000147497	2.98855e-05	0.00507675	0.994745	Brain Putamen basal ganglia	GALNT6
sTfR	GALNT6	Multiple-variant colocalization (SuSiE)	1026	eQTL	chr12:51783420	chr12:51779544	2.32173e-05	0.0054896	8.84972e-05	0.0189738	0.975425	Pancreas	GALNT6
sTfR	GALNT6	Multiple-variant colocalization (SuSiE)	1026	eQTL	chr12:51783420	chr12:51783420	6.06432e-80	1.43387e-77	1.77433e-05	0.00219974	0.997783	Whole Blood	GALNT6
sTfR	HBS1L	Multiple-variant colocalization (SuSiE)	873	eQTL	chr6:135423209	chr6:135428537	1.35078e-16	1.47695e-06	8.48173e-13	0.00728854	0.99271	Artery Aorta	AL353596.1
sTfR	HBS1L	Multiple-variant colocalization (SuSiE)	872	eQTL	chr6:135423209	chr6:135428537	8.59559e-16	9.38336e-06	1.39607e-12	0.0132668	0.986724	Brain Spinal cord cervical c-1	AL353596.1
sTfR	HBS1L	Multiple-variant colocalization (SuSiE)	873	eQTL	chr6:135423209	chr6:135422296	8.11519e-14	0.000887318	2.35513e-12	0.0238005	0.975312	Colon Transverse	HBS1L
sTfR	HBS1L	Multiple-variant colocalization (SuSiE)	873	eQTL	chr6:135423209	chr6:135428537	1.01884e-24	1.114e-14	9.54819e-13	0.00845693	0.991543	Heart Left Ventricle	AL353596.1
sTfR	HBS1L	Multiple-variant colocalization (SuSiE)	873	eQTL	chr6:135423209	chr6:135423209	7.97565e-16	8.7206e-06	2.86481e-13	0.00113468	0.998857	Heart Left Ventricle	ALDH8A1
sTfR	HBS1L	Multiple-variant colocalization (SuSiE)	873	eQTL	chr6:135423209	chr6:135419636	1.74928e-13	0.00191267	3.17073e-12	0.0327382	0.965349	Skin Not Sun Exposed Suprapubic	HBS1L
sTfR	HBS1L	Single-variant colocalization	873	pQTL	-	-	4.10789e-12	0.00297214	2.01829e-11	0.0136193	0.983409	Whole Blood	BPI fold-containing family B member 1: BPIFB1 (20:30518552-32891755)
sTfR	HBS1L	Single-variant colocalization	873	pQTL	-	-	2.95039e-12	0.00213466	2.68252e-11	0.0184291	0.979436	Whole Blood	Carbonic anhydrase 3: CA3 (8:85351051-87391581)
sTfR	PLEKHM1	Multiple-variant colocalization (SuSiE)	789	eQTL	chr17:43744344	chr17:43755871	1.93377e-25	2.8003e-20	1.57934e-07	0.0209123	0.979088	Brain Cerebellum	AC091132.2
sTfR	PLEKHM1	Multiple-variant colocalization (SuSiE)	789	eQTL	chr17:43744344	chr17:43688905	5.67619e-17	8.21972e-12	1.97526e-07	0.0266572	0.973343	Brain Cerebellum	LINC02210
sTfR	PLEKHM1	Multiple-variant colocalization (SuSiE)	789	eQTL	chr17:43744344	chr17:43740565	7.24517e-11	1.04918e-05	1.73039e-07	0.023104	0.976885	Testis	AC003070.1
sTfR	PLEKHM1	Single-variant colocalization	270	eQTL	-	-	1.77474e-139	6.34386e-135	3.8947e-06	0.138356	0.86164	Adipose Visceral Omentum	LRRC37A2
sTfR	PLEKHM1	Single-variant colocalization	789	eQTL	-	-	7.84199e-09	0.0031097	3.96775e-07	0.156499	0.840391	Artery Tibial	PLEKHM1
sTfR	PLEKHM1	Single-variant colocalization	270	eQTL	-	-	6.52294e-43	2.33165e-38	3.83352e-06	0.136167	0.86383	Brain Amygdala	LRRC37A2
sTfR	PLEKHM1	Single-variant colocalization	789	eQTL	-	-	3.90799e-20	1.54969e-14	4.06707e-07	0.160438	0.839562	Brain Cortex	PLEKHM1
sTfR	PLEKHM1	Single-variant colocalization	270	eQTL	-	-	1.51434e-103	5.41308e-99	4.63467e-06	0.164833	0.835163	Breast Mammary Tissue	LRRC37A2
sTfR	PLEKHM1	Single-variant colocalization	789	eQTL	-	-	7.76487e-42	3.07912e-36	3.15224e-07	0.124125	0.875875	Muscle Skeletal	PLEKHM1
sTfR	PLEKHM1	Single-variant colocalization	270	eQTL	-	-	4.63807e-147	1.6579e-142	4.17253e-06	0.148297	0.851699	Nerve Tibial	LRRC37A2
sTfR	PLEKHM1	Single-variant colocalization	252	eQTL	-	-	8.99066e-34	3.21232e-29	2.87981e-06	0.101996	0.898001	Pituitary	ARL17A
sTfR	PLEKHM1	Single-variant colocalization	252	eQTL	-	-	1.48882e-13	5.31947e-09	4.66894e-06	0.165985	0.83401	Skin Sun Exposed Lower leg	ARL17A
sTfR	PLEKHM1	Single-variant colocalization	270	eQTL	-	-	1.90247e-190	6.80045e-186	3.93149e-06	0.139672	0.860324	Thyroid	LRRC37A2
sTfR	PLIN4	Multiple-variant colocalization (SuSiE)	1441	eQTL	chr19:4365397	chr19:4444443	3.07733e-08	3.58995e-07	0.00846439	0.0969547	0.894581	Adipose Visceral Omentum	AC011498.7
sTfR	PLIN4	Multiple-variant colocalization (SuSiE)	1441	eQTL	chr19:4365397	chr19:4411588	6.24e-09	7.27946e-08	0.00784571	0.0897215	0.902433	Artery Aorta	UBXN6
sTfR	PLIN4	Multiple-variant colocalization (SuSiE)	1440	eQTL	chr19:4365397	chr19:4448843	6.37349e-23	7.43559e-22	0.00751876	0.085904	0.906577	Artery Coronary	AC011498.7
sTfR	PLIN4	Multiple-variant colocalization (SuSiE)	1441	eQTL	chr19:4365397	chr19:4448843	4.33132e-07	5.05282e-06	0.00806402	0.0922739	0.899657	Brain Caudate basal ganglia	AC011498.7
sTfR	PLIN4	Multiple-variant colocalization (SuSiE)	1439	eQTL	chr19:4365397	chr19:4454000	4.43535e-06	5.17509e-05	0.00895763	0.10274	0.888247	Brain Frontal Cortex BA9	AC011498.7
sTfR	PLIN4	Multiple-variant colocalization (SuSiE)	1441	eQTL	chr19:4365397	chr19:4449410	1.92834e-09	2.24956e-08	0.00718638	0.0820132	0.9108	Breast Mammary Tissue	AC011498.7
sTfR	PLIN4	Multiple-variant colocalization (SuSiE)	1441	eQTL	chr19:4365397	chr19:4394310	5.42783e-06	6.33199e-05	0.00845236	0.0968141	0.894665	Breast Mammary Tissue	MPND
sTfR	PLIN4	Multiple-variant colocalization (SuSiE)	1441	eQTL	chr19:4365397	chr19:4444443	1.61464e-05	0.000188361	0.00970877	0.111503	0.878583	Breast Mammary Tissue	UBXN6
sTfR	PLIN4	Multiple-variant colocalization (SuSiE)	1441	eQTL	chr19:4365397	chr19:4411588	4.27391e-08	4.98585e-07	0.00793349	0.0907477	0.901318	Colon Transverse	AC011498.7
sTfR	PLIN4	Multiple-variant colocalization (SuSiE)	1441	eQTL	chr19:4365397	chr19:4370004	1.20086e-12	1.40089e-11	0.00668688	0.0761734	0.91714	Esophagus Mucosa	AC011498.7
sTfR	PLIN4	Multiple-variant colocalization (SuSiE)	1441	eQTL	chr19:4365397	chr19:4453235	4.91514e-22	5.73389e-21	0.0083356	0.0954489	0.896216	Nerve Tibial	AC011498.7
sTfR	PLIN4	Multiple-variant colocalization (SuSiE)	1441	eQTL	chr19:4365397	chr19:4411588	9.74258e-10	1.13655e-08	0.00551696	0.0624956	0.931987	Nerve Tibial	UBXN6
sTfR	PLIN4	Multiple-variant colocalization (SuSiE)	1441	eQTL	chr19:4365397	chr19:4403798	1.01126e-07	1.17971e-06	0.00809794	0.0926704	0.89923	Ovary	AC011498.7
sTfR	PLIN4	Multiple-variant colocalization (SuSiE)	1441	eQTL	chr19:4365397	chr19:4415005	0	0	0.00412885	0.046267	0.949604	Prostate	AC011498.6
sTfR	PLIN4	Multiple-variant colocalization (SuSiE)	1441	eQTL	chr19:4365397	chr19:4402840	7.99229e-09	9.32363e-08	0.00643784	0.0732619	0.9203	Skin Not Sun Exposed Suprapubic	AC011498.7
sTfR	PLIN4	Multiple-variant colocalization (SuSiE)	1441	eQTL	chr19:4365397	chr19:4402840	6.67081e-14	7.78203e-13	0.00542004	0.0613626	0.933217	Skin Sun Exposed Lower leg	AC011498.7
sTfR	PLIN4	Multiple-variant colocalization (SuSiE)	1441	eQTL	chr19:4502282	chr19:4506296	1.40932e-08	1.43472e-05	0.000157369	0.158523	0.841306	Stomach	UBXN6
sTfR	PLIN4	Multiple-variant colocalization (SuSiE)	1441	eQTL	chr19:4365397	chr19:4459215	2.09007e-11	2.43823e-10	0.00842492	0.0964931	0.895082	Whole Blood	UBXN6
sTfR	PLIN4	Single-variant colocalization	1441	eQTL	-	-	4.80595e-08	0.00711834	8.4861e-07	0.124824	0.868057	Muscle Skeletal	HDGFL2
sTfR	RNU6-450P	Multiple-variant colocalization (SuSiE)	614	eQTL	chr17:57925649	chr17:57925649	5.4294e-06	0.0024202	0.000162299	0.0704924	0.92692	Esophagus Mucosa	RPS6KB1
sTfR	RNU6-450P	Multiple-variant colocalization (SuSiE)	614	eQTL	chr17:57925649	chr17:57812067	1.92743e-08	8.59167e-06	0.000311869	0.137294	0.862386	Skin Sun Exposed Lower leg	RNFT1-DT
sTfR	RNU6-450P	Single-variant colocalization	614	eQTL	-	-	5.66712e-06	0.00773699	3.96605e-05	0.0532072	0.93901	Minor Salivary Gland	RPS6KB1
sTfR	TMEM194B	Multiple-variant colocalization (SuSiE)	1024	eQTL	chr2:191331214	chr2:191330861	2.11584e-15	9.68862e-06	3.93399e-12	0.0160462	0.983944	Adipose Subcutaneous	AC093388.1
sTfR	TMEM194B	Multiple-variant colocalization (SuSiE)	1024	eQTL	chr2:191331214	chr2:191331214	2.19407e-76	1.00468e-66	1.97645e-12	0.00706446	0.992936	Adipose Subcutaneous	NEMP2
sTfR	TMEM194B	Multiple-variant colocalization (SuSiE)	1024	eQTL	chr2:191331214	chr2:191326327	6.88765e-22	3.15391e-12	3.01599e-11	0.136377	0.863623	Brain Nucleus accumbens basal ganglia	MFSD6
sTfR	TMEM194B	Multiple-variant colocalization (SuSiE)	1024	eQTL	chr2:191331214	chr2:191330861	5.87107e-13	0.00268841	4.49138e-12	0.018609	0.978703	Breast Mammary Tissue	AC093388.1
sTfR	TMEM194B	Multiple-variant colocalization (SuSiE)	1024	eQTL	chr2:191331214	chr2:191330861	8.61985e-14	0.00039471	3.96095e-12	0.0161706	0.983435	Esophagus Mucosa	AC093388.1
sTfR	TMEM194B	Multiple-variant colocalization (SuSiE)	1024	eQTL	chr2:191331214	chr2:191321904	1.93109e-13	0.000884263	2.33922e-11	0.105327	0.893789	Lung	AC093388.1
sTfR	TMEM194B	Multiple-variant colocalization (SuSiE)	1024	eQTL	chr2:191331214	chr2:191334424	6.67116e-19	3.05478e-09	2.06946e-12	0.00749122	0.992509	Lung	NEMP2
sTfR	TMEM194B	Multiple-variant colocalization (SuSiE)	1024	eQTL	chr2:191331214	chr2:191295085	2.18954e-24	1.00261e-14	5.55093e-12	0.0234651	0.976535	Muscle Skeletal	NEMP2
sTfR	TMEM194B	Multiple-variant colocalization (SuSiE)	1024	eQTL	chr2:191331214	chr2:191331214	1.597e-26	7.3128e-17	2.06816e-12	0.00748523	0.992515	Nerve Tibial	NEMP2
sTfR	TMEM194B	Multiple-variant colocalization (SuSiE)	1024	eQTL	chr2:191331214	chr2:191326327	3.2132e-13	0.00147135	1.78335e-11	0.0798237	0.918705	Thyroid	NEMP2
sTfR	TMEM194B	Single-variant colocalization	1023	eQTL	-	-	1.84146e-08	0.00215775	1.16882e-07	0.0127106	0.985131	Small Intestine Terminal Ileum	MFSD6
sTfR	TRIM38	Multiple-variant colocalization (SuSiE)	30	eQTL	chr6:26139933	chr6:26139933	5.50006e-13	0.000262419	4.19326e-12	1.21596e-06	0.999736	Adipose Visceral Omentum	HIST1H4I
sTfR	TRIM38	Single-variant colocalization	1311	pQTL	-	-	1.16677e-101	5.74987e-21	7.0738e-83	0.0338938	0.966106	Whole Blood	N-acetylated-alpha-linked acidic dipeptidase 2: SRPRB (3:132439828-134553272), SLC17A3 (6:25500000-3.4e+07)

## Sheet: SD8 - Candidate gene mapping
Supplementary Data 8. Candidate-gene mapping process eQTL, expression quantitative trait loci. pQTL, protein quantitative trait loci.
Trait	Trait-specific collapsed locus	Mapped genes (eQTL)	Mapped genes (pQTL)	Assigned to candidate gene based on	Candidate gene	Curation description
Hepcidin	AC073257.1	AC073257.2 (Testis)	-	Colocalization	AC073257.2
Hepcidin	ASNSD1/SLC40A1	Colocalization not performed due to availability of biologically-plausible candidate gene.	Colocalization not performed due to availability of biologically-plausible candidate gene.	Biology	SLC40A1	Codes for ferroportin, a transmembrane protein that transports iron from the inside of a cell to the outside of the cell (PMID: 16054062).
Hepcidin	AXIN1	Colocalization not performed due to availability of biologically-plausible candidate gene.	Colocalization not performed due to availability of biologically-plausible candidate gene.	Biology	AXIN1	Axin is involved in the Wnt signalling response during conditions of iron overload (PMID 35116092). Activation of the Wnt pathway increases hepcidin transcripts (PMID 25858146).
Hepcidin	DUOX2/SORD/TERB2	Colocalization not performed due to availability of biologically-plausible candidate gene.	Colocalization not performed due to availability of biologically-plausible candidate gene.	Biology	DUOX2	DUOX2 regulates interactions between the intestinal microbiota and the mucosa to maintain immune homeostasis in mice (PMID: 26261005).
Hepcidin	EGLN3	Colocalization not performed due to availability of biologically-plausible candidate gene.	Colocalization not performed due to availability of biologically-plausible candidate gene.	Biology	EGLN3	Oxygen-dependent, iron-containing prolyl hydroxylases that constitutively and site specifically hydroxylate key prolyl residues on HIF-1α and HIF-2α (PMID: 30530987). This provides a recognition motif for the von Hippel–Lindau tumour suppressor protein, a component of an E3 ubiquitin ligase complex that targets HIF-α for degradation. Under hypoxic conditions, this modification is arrested, leadin…
Hepcidin	FUT2	FUT2 (Brain Anterior cingulate cortex BA24, Brain Caudate basal ganglia, Brain Nucleus accumbens basal ganglia, Brain Putamen basal ganglia, Heart Atrial Appendage, Heart Left Ventricle, Pituitary, Skin Sun Exposed Lower leg); IZUMO1 (Heart Atrial Appendage, Testis, Vagina); MAMSTR (Adrenal Gland, Brain Amygdala, Brain Caudate basal ganglia, Brain Cortex, Brain Frontal Cortex BA9, Brain Hippocamp…	C-C motif chemokine 15: CCL15 (17:32917611-35366420), FUT2 (19:48103447-50248730); C-C motif chemokine 15: CCL15 (17:32917611-35366420), FUT2 (19:48103447-50262113); C1GALT1-specific chaperone 1: C1GALT1 (7:6171376-8346036), ABO (9:135055305-137368685); Fibroblast growth factor 19: FUT2 (19:48206108-50248730); Golgi membrane protein 1: ABO (9:135050340-137344410), FUT2 (19:48103447-50254955); Int…	Colocalization and potential biology	FUT2	FUT2 catalyzes fucosylation of intestinal epithelial cells, a major glycosylation mechanism of host-microbiota symbiosis (PMID: 25214634). Disruption of intestinal fucosylation leads to increased susceptibility to intestinal infections (e.g. Salmonella typhimurium), which may increase competition for iron, which may ultimately reduce iron concentration and hepcidin production.
Hepcidin	HAMP	Colocalization not performed due to availability of biologically-plausible candidate gene.	Colocalization not performed due to availability of biologically-plausible candidate gene.	Biology	HAMP	Codes for hepcidin, a peptide central to iron homeostasis. Hepcidin expression is regulated by multiple pathways. TMPRSS6 and ERFE (via the BMP pathway, PMID: 30097509) suppress hepcidin expression in hepatocytes. HFE, TFR2, the Wnt pathway and the JAK/STAT pathway increase hepcidin expression. Activation of the Wnt pathways is observed in iron overload, with involvement of AXIN1 (PMID: 35116092,…
Hepcidin	HFE	Colocalization not performed due to availability of biologically-plausible candidate gene.	Colocalization not performed due to availability of biologically-plausible candidate gene.	Biology	HFE	TFRC and HFE bind tightly at the basic pH of cell surfaces (PMID: 26456104). HFE acts to facilitate the iron-sensing function of duodenal crypt cells (PMID: 11729128) and plays an important part in the regulation of hepcidin expression in response to iron overload (PMID: 26456104).
Hepcidin	IARS2	Colocalization not performed due to availability of biologically-plausible candidate gene.	Colocalization not performed due to availability of biologically-plausible candidate gene.	Biology	IARS2	IARS2 (and also other Aminoacyl-tRNA synthetases (ARS)) defects may result in sideroblastic anemia (PMID: 33327715). This may have a potential relation with ineffective erythropoiesis with relation with hepcidin/sTfR.
Hepcidin	LETMD1	CSRNP2 (Esophagus Muscularis); LETMD1 (Adipose Subcutaneous); SLC11A2 (Cells Cultured fibroblasts, Pancreas, Stomach)	-	Colocalization and potential biology	SLC11A2	SLC11A2 codes for DMT1 which is required for intestinal iron absorption (PMID: 15849611), which increases available iron, which in turn increases hepcidin expression.
Hepcidin	LVRN	AP3S1 (Adipose Subcutaneous); LVRN (Nerve Tibial)	Beta-defensin 1: CPN2 (3:193061578-195063611), DEFB1 (8:5722911-7760767)	Colocalization and potential biology	LVRN	LVRN codes for laeverin which is an aminopeptidase (PMID 17525158). β-defensin are involved in innate immunity and have two sites under positive selection located in the N-terminal region that may contribute to their functional diversity (PMID 15904491). LVRN may play a role in the synthesis of defensins which could affect hepcidin levels through an inflammation-mediated pathway.
Hepcidin	MIR4418	-	-	Nearest gene	MIR4418
Hepcidin	R3HDM2	ARHGAP9 (Whole Blood)	Extracellular sulfatase Sulf-2: HRG (3:185393547-187396616), R3HDM2 (12:56645789-58844049), NLRP12 (19:53319624-55339332)	Colocalization and potential biology	ARHGAP9/R3HDM2	ARHGAP9 has a role in regulating adhesion of hematopoietic cells to the extracellular matrix (UniProt), which can influence their localization and differentiation potential (PMID: 25482635). Expansion of erythropoiesis depresses hepcidin production (PMID: 25946282). R3HDM2 has been mapped to haemoglobin and red blood cell traits in large-scale GWASs (PMID: 32888494).
Hepcidin	RNF43	TSPOAP1 (Adrenal Gland, Testis)	Myeloperoxidase: MPO (17:55136031-58454731)	Colocalization and potential biology	MPO	In the stimulated polymorphonuclear leukocyte, MPO catalyzes the production of hypohalous acids, primarily hypochlorous acid in physiologic situations, and other toxic intermediates that greatly enhance microbicidal activity (PMID: 9922160). This would reduce pathogen competition for iron, which would increase available iron and hepcidin expression.
Hepcidin	SOX7	RP1L1 (Skin Sun Exposed Lower leg); SOX7 (Liver)	-	Colocalization and potential biology	SOX7	SOX7 blocks differentiation of hematopoietic progenitors to erythroid and myeloid lineages (PMID: 19801444). This may alter eryhtopoiesis and, therefore, hepcidin concentration (PMID: 25946282).
Hepcidin	TMPRSS6	Colocalization not performed due to availability of biologically-plausible candidate gene.	Colocalization not performed due to availability of biologically-plausible candidate gene.	Biology	TMPRSS6	Inhibits hepcidin activation by cleaving membrane hemojuvelin (PMID: 18976966).
sTfR	C5orf56	AC116366.1 (Skin Not Sun Exposed Suprapubic); C5orf56 (Colon Sigmoid); IRF1 (Skin Sun Exposed Lower leg); MIR3936HG (Brain Caudate basal ganglia); RAPGEF6 (Small Intestine Terminal Ileum); SLC22A5 (Whole Blood)	-	Colocalization and potential biology	SLC22A5	SLC22A5 is involved in the active cellular uptake of carnitine (PMID: 22952014). Canitine stimulates erythropoiesis (PMID: 15769817). Because retyculocytes include a significant amount of the organism’s transferrin receptors (PMID: 10582342, 11255270), increased erythropoiesis via carnitine may ultimately result in increased sTfR concentration.
sTfR	C7orf50	C7orf50 (Adipose Subcutaneous, Colon Sigmoid); GPR146 (Adipose Subcutaneous, Whole Blood)	-	Colocalization	C7orf50/GPR146
sTfR	CNTN2	CNTN2 (Brain Putamen basal ganglia); DSTYK (Adipose Subcutaneous, Adipose Visceral Omentum, Artery Aorta, Brain Cortex, Brain Frontal Cortex BA9, Brain Hypothalamus, Brain Nucleus accumbens basal ganglia, Brain Putamen basal ganglia, Breast Mammary Tissue, Cells Cultured fibroblasts, Colon Sigmoid, Esophagus Gastroesophageal Junction, Esophagus Muscularis, Heart Atrial Appendage, Heart Left Ventr…	-	Colocalization	CNTN2/DSTYK/RBBP5/TMCC2/TMEM81
sTfR	CPS1	-	-	Biology	CPS1	CPS1 is known to be related directly to glycine (PMID: 30837465), which is an essential requirement for heme synthesis (PMID: 28495915). The product of CPS1 may threfore affect haemoglobin concentration, which can affect oxygen availability and erythropoiesis. Because eryhtocytes include a significant amount of the organism’s transferrin receptors (PMID: 10582342), increased erythroid cell prolif…
sTfR	DUOX2	Colocalization not performed due to availability of biologically-plausible candidate gene.	Colocalization not performed due to availability of biologically-plausible candidate gene.	Biology	DUOX2	DUOX2 regulates interactions between the intestinal microbiota and the mucosa to maintain immune homeostasis in mice (PMID: 26261005).
sTfR	GALNT6	FAM186A (Brain Hypothalamus); GALNT6 (Artery Aorta, Brain Hippocampus, Brain Putamen basal ganglia, Pancreas, Whole Blood)	-	Colocalization and potential biology	GALNT6	GALNT6 catalyzes the initial reaction in O-linked oligosaccharide biosynthesis (PMID: 10464263). The human transferrin receptor is glycosylated at an O-linked site (PMID: 1421757) and, therefore, GALNT6 may play a role in sTfR biosynthesis.
sTfR	HBS1L	AL353596.1 (Artery Aorta, Brain Spinal cord cervical c-1, Heart Left Ventricle); ALDH8A1 (Heart Left Ventricle); HBS1L (Colon Transverse, Skin Not Sun Exposed Suprapubic)	BPI fold-containing family B member 1: BPIFB1 (20:30518552-32891755); Carbonic anhydrase 3: CA3 (8:85351051-87391581)	Colocalization and potential biology	HBS1L/MYB	The HBS1L-MYB intergenic region regulates erythroid cell proliferation, maturation, and fetal hemoglobin expression (PMID: 29227829). Because retyculocytes include a significant amount of the organism’s transferrin receptors (PMID: 10582342, 11255270), increased erythroid cell proliferation and maturation should result in increased sTfR concentration.
sTfR	HFE	Colocalization not performed due to availability of biologically-plausible candidate gene.	Colocalization not performed due to availability of biologically-plausible candidate gene.	Biology	HFE	TFRC and HFE bind tightly at the basic pH of cell surfaces (PMID: 26456104). HFE acts to facilitate the iron-sensing function of duodenal crypt cells (PMID: 11729128) and plays an important part in the regulation of hepcidin expression in response to iron overload (PMID: 26456104).
sTfR	HK1	Colocalization not performed due to availability of biologically-plausible candidate gene.	Colocalization not performed due to availability of biologically-plausible candidate gene.	Biology	HK1	Mutations in HK1 lead to hemolytic anemia via hexokinase deficiency (PMID: 12393545), which in turn likely affects erythropoiesis. Because erythroid cells contain the highest mass of the total organismal transferrin receptors which are released from reticulocytes during their maturation to erythrocytes, HK1 may influence sTfR levels through acting on erythrocyte development.
sTfR	IKZF1	-	-	Nearest gene	IKZF1
sTfR	IRS2	Colocalization not performed due to availability of biologically-plausible candidate gene.	Colocalization not performed due to availability of biologically-plausible candidate gene.	Biology	IRS2	IRS2 expression plays a role in hematopoietic cell differentiation (PMID: 22465474) through binding to cellular receptors involved in normal hematopoiesis (EPOR, MPL and IGF1R) (PMID: 30328953). Because erythroid cells contain the highest mass of the total organismal transferrin receptors which are released from reticulocytes during their maturation to erythrocytes, IRS2 may play a role in influe…
sTfR	LRBA	-	-	Nearest gene	LRBA
sTfR	MARCH8	Colocalization not performed due to availability of biologically-plausible candidate gene.	Colocalization not performed due to availability of biologically-plausible candidate gene.	Biology	MARCH8	MARCH8 is a membrane-associated zinc-finger factor that mediates the ubiquitination and lysosomal degradation of the transferrin receptor (PMID: 23606747).
sTfR	NDFIP1	Colocalization not performed due to availability of biologically-plausible candidate gene.	Colocalization not performed due to availability of biologically-plausible candidate gene.	Biology	NDFIP1	NDFIP1 knockout mice have higher DMT1 expression and activity (PMID: 20959604). NDFIP1 also prevents BMP6- and hepcidin-induced degradation of ferroportin in vitro (PMID: 34320783).
sTfR	PCSK7	Colocalization not performed due to availability of biologically-plausible candidate gene.	Colocalization not performed due to availability of biologically-plausible candidate gene.	Biology	PCSK7	PCSK7 mediates the shedding of sTfR from the transferrin receptor (PMID: 23390091). When iron is limiting, sTfR levels increase at least in part by way of the down-regulation of PCSK7 expression.
sTfR	PGS1	-	Metalloproteinase inhibitor 4: TIMP4 (3:11026479-13489012)	Biology	PGS1	PGS1 is involved in the synthesis of cardiolipin, a phospholipid of mitochondrial membranes (PMID: 20485265). Cells that are knockout for tafazzin, a cardiolipin-remodelling enzyme (PMID: 19619503), exhibited increased expression of ferroportin and decreased expression of transferrin receptor 1 (PMID: 32636300). This suggests a potential link between PGS1 and sTfR via cardiolipin, possibly reflec…
sTfR	PLEKHM1	AC003070.1 (Testis); AC091132.2 (Brain Cerebellum); ARL17A (Pituitary, Skin Sun Exposed Lower leg); LINC02210 (Brain Cerebellum); LRRC37A2 (Adipose Visceral Omentum, Brain Amygdala, Breast Mammary Tissue, Nerve Tibial, Thyroid); PLEKHM1 (Artery Tibial, Brain Cortex, Muscle Skeletal)	-	Colocalization	AC003070.1/AC091132.2/LINC02210
sTfR	PLIN4	AC011498.6 (Prostate); AC011498.7 (Adipose Visceral Omentum, Artery Coronary, Brain Caudate basal ganglia, Brain Frontal Cortex BA9, Breast Mammary Tissue, Colon Transverse, Esophagus Mucosa, Nerve Tibial, Ovary, Skin Not Sun Exposed Suprapubic, Skin Sun Exposed Lower leg); HDGFL2 (Muscle Skeletal); MPND (Breast Mammary Tissue); UBXN6 (Artery Aorta, Breast Mammary Tissue, Nerve Tibial, Stomach, W…	-	Colocalization and potential biology	UBXN6	UBXN6 may negatively regulate the ATPase activity of VCP, an ATP-driven segregase that associates with different cofactors to control a wide variety of cellular processes (PMID: 26475856). VCP depletion delays transferrin receptor recycling (PMID: 21556036), and as such UBXN6 may affect sTfR concentration.
sTfR	RNU6-450P	RNFT1-DT (Skin Sun Exposed Lower leg); RPS6KB1 (Esophagus Mucosa, Minor Salivary Gland)	-	Colocalization and potential biology	RPS6KB1	RPS6KB1 is involved in the mTOR–S6K pathway (PMID: 29403037), which is implicated in degradation of transferrin receptor 1 (TfR1) mRNA, thereby modulating TfR1 stability (PMID: 23102618).
sTfR	SRPRB	-	-	Nearest gene	SRPRB
sTfR	TFR2	Colocalization not performed due to availability of biologically-plausible candidate gene.	Colocalization not performed due to availability of biologically-plausible candidate gene.	Biology	TFR2	TFR2 codes for transferrin receptor 2, linked to iron sensing and maintenance of body iron homeostasis (PMID 24847265). In erythyroblasts, TFR2 is a sensor of holotransferrin, and is thought to protects against excessive erythrocytosis (PMID 24847265). In epatocytes, TFR2 expression is directly correlated with hepcidin expression (PMID 15486069).
sTfR	TFRC/ZDHHC19	Colocalization not performed due to availability of biologically-plausible candidate gene.	Colocalization not performed due to availability of biologically-plausible candidate gene.	Biology	TFRC	TFRC codes for transferrin receptor 1, the receptor for iron-loaded transferrin (PMID: 28671201)
sTfR	TMEM181	-	-	Nearest gene	TMEM181
sTfR	TMEM194B	AC093388.1 (Adipose Subcutaneous, Breast Mammary Tissue, Esophagus Mucosa, Lung); MFSD6 (Brain Nucleus accumbens basal ganglia, Small Intestine Terminal Ileum); NEMP2 (Adipose Subcutaneous, Lung, Muscle Skeletal, Nerve Tibial, Thyroid)	-	Colocalization and potential biology	MFSD6	Immune Cell-Associated gene MFSD6 recognizes MHC-I molecules and mediates MHC-I restricted killing by macrophages (PMID: 25175777), which contributes to shaping the gut microbiome (PMID: 35256003). This may increase iron availability by reducing pathogen competition and, therefore, increase transferrin receptor presentation/synthesis and sTfR concentration. Another hypothesis is based on MFSD6 be…
sTfR	TMPRSS6	Colocalization not performed due to availability of biologically-plausible candidate gene.	Colocalization not performed due to availability of biologically-plausible candidate gene.	Biology	TMPRSS6	Inhibits hepcidin activation by cleaving membrane hemojuvelin (PMID: 18976966).
sTfR	TRIM38	HIST1H4I (Adipose Visceral Omentum)	N-acetylated-alpha-linked acidic dipeptidase 2: SRPRB (3:132439828-134553272), SLC17A3 (6:25500000-3.4e+07)	Colocalization	HIST1H4I
sTfR	ZFPM1	Colocalization not performed due to availability of biologically-plausible candidate gene.	Colocalization not performed due to availability of biologically-plausible candidate gene.	Biology	ZFPM1	The product of ZFPM1, “friend of GATA protein 1”, is known as an iron regulator (PMID: 21971825), although its connection with sTfR is still unclear.

## Sheet: SD9 - Genetic pleiotropy
Supplementary Data 9. Investigation of genetic pleiotropy for 189 genetic variants associated with emerging and common iron traits This table summarises our analyses to establish potential presence of pleiotropy for each of the 189 discovered as associated with hepcidin, sTfR or common iron traits (serum iron, ferritin, TSAT, TIBC). Chromosomal positions are in hg19 format. 'Mapped gene' includes…
Chr:pos	Nearest gene	Most strongly associated trait	Trait P-value	Pleiotropic based on most strongly associated trait for sentinel variants in mapped gene	Pleiotropic based on biological function of mapped gene	Likely pleiotropic	Potential collider bias	Included in MR analysis
chr10:52573772	A1CF	triglycerides	3.90032e-29	Yes	-	Yes	-	No
chr17:67081278	ABCA6	Low density lipoprotein cholesterol levels	2.89734e-169	Yes	-	Yes	-	No
chr9:136139907	ABO	Serum alkaline phosphatase levels	<2.23E-308	Yes	-	Yes	-	No
chr17:43556807	AC003070.1/AC091132.2/LINC02210	Hematocrit	1.65997e-82	No	Yes	Yes	-	No
chr2:121306440	AC073257.2/GLI2/LINC01101	Low density lipoprotein cholesterol levels	6.4003e-42	Yes	-	Yes	-	No
chr2:121310269	AC073257.2/GLI2/LINC01101	Low density lipoprotein cholesterol levels	4.60045e-39	Yes	-	Yes	-	No
chr14:70354858	ADAM21P1/SMOC1/SYNJ2BP-COX16	Red cell distribution width	2.19989e-23	Yes	Yes	Yes	-	No
chr14:70770582	ADAM21P1/SMOC1/SYNJ2BP-COX16	Low density lipoprotein cholesterol levels	8.00018e-24	Yes	Yes	Yes	-	No
chr12:131492288	ADGRD1	-	-	No	-	No	No	Yes
chr1:46036960	AKR1A1/NASP	Platelet count	3.61576e-35	Yes	-	Yes	-	No
chr11:110468861	ARHGAP20	-	-	No	-	No	No	Yes
chr12:57735045	ARHGAP9	Urate	2.56212e-90	Yes	-	Yes	-	No
chr5:53272664	ARL15	Sex hormone-binding globulin levels adjusted for BMI	1.50003e-29	Yes	-	Yes	-	No
chr11:2232553	ASCL2/MIR4686	Type 1 diabetes	4.66305e-10	Yes	-	Yes	-	No
chr17:7069412	ASGR1/ASGR2	Alkaline phosphatase	<2.23E-308	Yes	-	Yes	-	No
chr8:87173917	ATP6V0D2/SLC7A13	-	-	No	-	No	No	Yes
chr20:3607469	ATRN	High light scatter reticulocyte percentage of red cells	1.50003e-17	No	Yes	Yes	-	No
chr16:353122	AXIN1	Heel bone mineral density (BMD)	1.39991e-20	Yes	-	Yes	-	No
chr16:392318	AXIN1	Heel bone mineral density	6.90081e-28	Yes	-	Yes	-	No
chr9:33117965	B4GALT1	Aspartate aminotransferase	1.60731e-36	Yes	-	Yes	-	No
chr2:111943200	BCL2L11/MIR4435-2HG	Total testosterone levels	1.39991e-85	Yes	-	Yes	-	No
chr3:49594991	BSN	High light scatter reticulocyte percentage of red cells	9.70063e-46	No	Yes	Yes	-	No
chr2:27730940	C2orf16/GCKR	triglycerides	<2.23E-308	Yes	-	Yes	-	No
chr2:27748992	C2orf16/GCKR	triglycerides	<2.23E-308	Yes	-	Yes	-	No
chr7:1080897	C7orf50/GPR146	HDL cholesterol	4.10015e-20	Yes	-	Yes	-	No
chr12:121029603	CABP1/POP5	telomere length	5.79963e-16	Yes	-	Yes	-	No
chr3:54526076	CACNA2D3	-	-	No	-	No	No	Yes
chr2:188201256	CALCRL/ZSWIM2	-	-	No	-	No	No	Yes
chr12:4384844	CCND2-AS1	Standing height	1.79887e-134	Yes	-	Yes	-	No
chr1:20898514	CDA/FAM43B	Alkaline phosphatase	2.90202e-28	Yes	-	Yes	-	No
chr16:53375645	CHD9/LOC643802	Cystatin C	9.31966e-17	Yes	-	Yes	-	No
chr3:140011552	CLSTN2	-	-	No	-	No	No	Yes
chr1:205041952	CNTN2/DSTYK/RBBP5/TMCC2/TMEM81	Mean platelet (thrombocyte) volume	<2.23E-308	Yes	-	Yes	-	No
chr2:211543055	CPS1	Glycine	<2.23E-308	Yes	-	Yes	-	No
chr3:145423900	DIPK2A/LNCSRLR	-	-	No	-	No	No	Yes
chr4:3473751	DOK7	Sex hormone-binding globulin levels adjusted for BMI	1.69824e-115	Yes	-	Yes	-	No
chr15:45229327	DUOX2	-	-	Yes	-	Yes	-	No
chr15:45274530	DUOX2	-	-	Yes	-	Yes	-	No
chr15:45319959	DUOX2	-	-	Yes	-	Yes	-	No
chr15:45320493	DUOX2	-	-	Yes	-	Yes	-	No
chr15:45378095	DUOX2	Creatinine	4.38672e-08	Yes	-	Yes	-	No
chr15:45385496	DUOX2	-	-	Yes	-	Yes	-	No
chr15:45387550	DUOX2	-	-	Yes	-	Yes	-	No
chr15:45394467	DUOX2	Creatinine	1.95871e-08	Yes	-	Yes	-	No
chr15:45395901	DUOX2	-	-	Yes	-	Yes	-	No
chr1:231502245	EGLN1	Hematocrit	2.11009e-38	No	Yes	Yes	-	No
chr14:34408083	EGLN3	-	-	No	-	No	No	Yes
chr14:34410892	EGLN3	-	-	No	-	No	No	Yes
chr8:109218892	EIF3E	Palmar fascial fibromatosis [Dupuytren]	3.1886e-27	Yes	-	Yes	-	No
chr19:18577873	ELL	Breast cancer (Combined Oncoarray; iCOGS; GWAS meta analysis)	1.77011e-14	Yes	-	Yes	-	No
chr2:46557600	EPAS1	Hematocrit	4.00037e-19	No	No	No	No	Yes
chr19:15314444	EPHX3/NOTCH3	-	-	No	-	No	No	Yes
chr2:239069196	ERFE	Mean corpuscular haemoglobin	4.2924e-17	No	No	No	No	Yes
chr1:169519049	F5	Blood clot DVT bronchitis emphysema asthma rhinitis eczema allergy diagnosed by doctor: Blood clot in the leg (DVT)	1.09648e-172	Yes	-	Yes	-	No
chr11:61570783	FADS1	Ratio of omega-3 fatty acids to total fatty acids	<2.23E-308	Yes	-	Yes	-	No
chr1:161468293	FCGR2A/FCRLA/RPL31P11/SDHC	Total protein	4.69894e-146	Yes	-	Yes	-	No
chr1:161658821	FCGR2A/FCRLA/RPL31P11/SDHC	Total protein	2.54683e-206	Yes	-	Yes	-	No
chr19:50016479	FCGRT	Albumin	4.22474e-59	Yes	-	Yes	-	No
chr2:216297796	FN1	systolic blood pressure	3.7222e-19	Yes	-	Yes	-	No
chr11:47760078	FNBP4	Arm fat percentage (left)	1.10002e-30	Yes	-	Yes	-	No
chr19:49207255	FUT2	Serum alkaline phosphatase levels	<2.23E-308	Yes	-	Yes	-	No
chr19:49431144	FUT2	-	-	Yes	-	Yes	-	No
chr19:5840619	FUT6	Cholelithiasis, broad definition with cholecystitis	8.44695e-16	Yes	-	Yes	-	No
chr17:9793417	GLP2R	Glycated haemoglobin	1.6443e-09	Yes	-	Yes	-	No
chr13:27528519	GPR12/USP12	-	-	No	-	No	No	Yes
chr19:35556729	HAMP	Albumin	1.86209e-107	Yes	No	No	No	Yes
chr19:35775902	HAMP	Red cell distribution width	4.19952e-11	Yes	No	No	No	Yes
chr19:35949423	HAMP	Red cell distribution width	1.39991e-12	Yes	No	No	No	Yes
chr19:35950523	HAMP	Red cell distribution width	1.50003e-12	Yes	No	No	No	Yes
chr6:135402339	HBS1L/MYB	Mean corpuscular haemoglobin	<2.23E-308	No	Yes	Yes	-	No
chr6:135419039	HBS1L/MYB	Mean corpuscular haemoglobin	<2.23E-308	No	Yes	Yes	-	No
chr6:135427159	HBS1L/MYB	Mean corpuscular haemoglobin	<2.23E-308	No	Yes	Yes	-	No
chr6:26072992	HFE	Mean corpuscular haemoglobin	<2.23E-308	No	No	No	No	Yes
chr6:26093141	HFE	Mean corpuscular haemoglobin	<2.23E-308	No	No	No	No	Yes
chr6:26098474	HFE	Mean corpuscular haemoglobin	<2.23E-308	No	No	No	No	Yes
chr1:91530001	HFM1/ZNF644	IGF-1	9.7051e-126	Yes	-	Yes	-	No
chr6:25957426	HIST1H4I	Mean corpuscular haemoglobin	6.87068e-284	No	Yes	Yes	-	No
chr10:71093392	HK1	Glycated haemoglobin	<2.23E-308	Yes	-	Yes	-	No
chr10:71094504	HK1	Glycated haemoglobin	<2.23E-308	Yes	-	Yes	-	No
chr6:32763506	HLA-DOB/HLA-DQB2	Rheumatoid Arthritis	2.8774e-227	Yes	-	Yes	-	No
chr20:30079334	HM13/LINC00028	Mean corpuscular volume	7.82708e-22	No	Yes	Yes	-	No
chr22:35782508	HMOX1	-	-	No	-	No	No	Yes
chr20:43042364	HNF4A	apolipoprotein A-I	1.30017e-152	Yes	-	Yes	-	No
chr16:72096227	HPR	Low density lipoprotein cholesterol levels	3.80014e-93	Yes	-	Yes	-	No
chr1:220288690	IARS2	-	-	No	-	No	No	Yes
chr1:220291414	IARS2	-	-	No	-	No	No	Yes
chr7:50427982	IKZF1	Mean reticulocyte volume	<2.23E-308	No	Yes	Yes	-	No
chr7:50428445	IKZF1	Mean reticulocyte volume	<2.23E-308	No	Yes	Yes	-	No
chr2:113866854	IL1F10/IL1RN	neutrophil cell count	9.94947e-85	Yes	-	Yes	-	No
chr1:154395212	IL6R	C-reactive protein	3.09742e-267	Yes	-	Yes	-	No
chr1:154426970	IL6R	C-reactive protein	<2.23E-308	Yes	-	Yes	-	No
chr9:139324574	INPP5E	Alkaline phosphatase	6.82182e-31	Yes	-	Yes	-	No
chr15:78771186	IREB2	-	-	No	-	No	No	Yes
chr13:110401304	IRS2	Reticulocyte count	2.74789e-11	No	Yes	Yes	-	No
chr12:6885076	LAG3	CD4 on monocyte	6.55843e-27	Yes	-	Yes	-	No
chr1:66137239	LEPR/PDE4B	C-reactive protein	<2.23E-308	Yes	-	Yes	-	No
chr8:126485294	LINC00861/TRIB1	triglycerides	<2.23E-308	Yes	-	Yes	-	No
chr8:126500031	LINC00861/TRIB1	Low density lipoprotein cholesterol levels	<2.23E-308	Yes	-	Yes	-	No
chr8:126506694	LINC00861/TRIB1	Low density lipoprotein cholesterol levels	<2.23E-308	Yes	-	Yes	-	No
chr1:221001142	LINC01352/RNU6ATAC35P	Creatinine	2.89534e-18	Yes	-	Yes	-	No
chr20:39108705	LINC01370/MAFB	Low density lipoprotein cholesterol levels	7.29962e-21	Yes	-	Yes	-	No
chr2:64924037	LINC01800/SERTAD2	Sex hormone-binding globulin levels adjusted for BMI	9.49948e-92	Yes	-	Yes	-	No
chr3:147672687	LINC02032/LOC440982	-	-	No	-	No	No	Yes
chr4:55408875	LINC02260/LINC02283	Mean corpuscular volume	<2.23E-308	No	Yes	Yes	-	No
chr12:32052422	LINC02422/RESF1	-	-	No	-	No	No	Yes
chr6:43781092	LINC02537/VEGFA	-	-	No	-	No	No	Yes
chr10:5395670	LINC02561/UCN3	-	-	No	-	No	No	Yes
chr8:9183358	LOC157273	Alkaline phosphatase	7.70903e-233	Yes	-	Yes	-	No
chr4:151199080	LRBA	Operation code: cholecystectomy/gall bladder removal	9.60064e-31	Yes	-	Yes	-	No
chr3:66448307	LRIG1	Leucine-rich repeats and immunoglobulin-like domains protein 1 levels	4.35011e-32	Yes	-	Yes	-	No
chr5:115331335	LVRN	Red cell distribution width	5.19996e-11	No	Yes	Yes	-	No
chr16:79749005	MAF/MAFTRR	Alkaline phosphatase	2.44456e-79	Yes	-	Yes	-	No
chr10:45953767	MARCH8	High light scatter reticulocyte percentage of red cells	7.89951e-98	No	No	No	No	Yes
chr19:19436229	MAU2	25 hydroxyvitamin D level	<2.23E-308	Yes	-	Yes	-	No
chr15:41974309	MGA	-	-	No	-	No	No	Yes
chr11:122505344	MIR100HG/UBASH3B	lymphocyte cell count	4.66982e-59	Yes	-	Yes	-	No
chr1:22572707	MIR4418/WNT4	Alkaline phosphatase	6.26614e-11	Yes	-	Yes	-	No
chr1:22584002	MIR4418/WNT4	Alkaline phosphatase	3.67621e-11	Yes	-	Yes	-	No
chr11:60160838	MS4A7	monocyte cell count	4.47003e-08	Yes	-	Yes	-	No
chr19:46396610	MYPOP	Sex hormone-binding globulin levels adjusted for BMI	2.69774e-103	Yes	-	Yes	-	No
chr8:18273300	NAT2/PSD3	triglycerides	1.10002e-53	Yes	-	Yes	-	No
chr3:47033788	NBEAL2	-	-	No	-	No	No	Yes
chr5:141482333	NDFIP1	eosinophil cell count	1.10994e-22	Yes	-	Yes	-	No
chr5:141602204	NDFIP1	-	-	Yes	-	Yes	-	No
chr7:30511794	NOD1	High light scatter reticulocyte percentage of red cells	3.69999e-18	No	Yes	Yes	-	No
chr5:68805616	OCLN	Aspartate aminotransferase	3.07093e-09	Yes	-	Yes	-	No
chr17:72940481	OTOP3	-	-	No	-	No	No	Yes
chr11:117021097	PCSK7	-	-	Yes	-	Yes	-	No
chr11:117081500	PCSK7	25 hydroxyvitamin D level	<2.23E-308	Yes	-	Yes	-	No
chr11:117088082	PCSK7	Triglyceride	1.15107e-60	Yes	-	Yes	-	No
chr5:59642035	PDE4D	-	-	No	-	No	Yes	No
chr5:52095934	PELO	High light scatter reticulocyte percentage of red cells	1.69824e-263	No	Yes	Yes	-	No
chr17:76401328	PGS1	HDL cholesterol	1e-53	Yes	-	Yes	-	No
chr3:52453040	PHF7	-	-	No	-	No	No	Yes
chr22:44324855	PNPLA3	Alanine aminotransferase	<2.23E-308	Yes	-	Yes	-	No
chr17:66463383	PRKAR1A	25 hydroxyvitamin D level	<2.23E-308	Yes	-	Yes	-	No
chr10:65315433	REEP3	Sex hormone binding globulin (SHBG)	<2.23E-308	Yes	-	Yes	-	No
chr5:98119864	RGMB	FEV1	1.42099e-08	Yes	-	Yes	-	No
chr17:56436109	RNF43	Monocyte percentage	9.75214e-68	Yes	-	Yes	-	No
chr20:17597531	RRBP1	apolipoprotein A-I	1.59993e-25	Yes	-	Yes	-	No
chr11:10127309	SBF2	Adrenomedullin levels	1.29688e-39	Yes	-	Yes	-	No
chr14:94844947	SERPINA1	Sex hormone-binding globulin levels adjusted for BMI	1.1995e-252	Yes	-	Yes	-	No
chr14:94847262	SERPINA1	Albumin	7.80728e-62	Yes	-	Yes	-	No
chr12:51382232	SLC11A2	-	-	Yes	-	Yes	-	No
chr12:51439858	SLC11A2	-	-	Yes	-	Yes	-	No
chr12:51783420	SLC11A2	Low density lipoprotein cholesterol levels	1.39991e-15	Yes	-	Yes	-	No
chr3:124932695	SLC12A8/ZNF148	-	-	No	-	No	No	Yes
chr5:131784393	SLC22A5	eosinophil cell count	2.14783e-279	Yes	-	Yes	-	No
chr15:65923746	SLC24A1	Mean corpuscular haemoglobin	6.5013e-81	No	Yes	Yes	-	No
chr10:101343726	SLC25A28	-	-	No	-	No	No	Yes
chr8:23374454	SLC25A37	Mean corpuscular haemoglobin	1.10866e-20	No	No	No	No	Yes
chr2:190387487	SLC40A1	Sitting height	3.79997e-08	Yes	-	Yes	-	No
chr2:190390963	SLC40A1	Liver iron content	7.19996e-09	Yes	-	Yes	-	No
chr2:190428193	SLC40A1	Ferritin	3.08177e-11	Yes	-	Yes	-	No
chr2:190521054	SLC40A1	Liver iron content	5.10035e-11	Yes	-	Yes	-	No
chr14:23635213	SLC7A8	-	-	No	-	No	No	Yes
chr12:21368797	SLCO1B1	Total bilirubin	<2.23E-308	Yes	-	Yes	-	No
chr8:10568529	SOX7	Red cell distribution width	1.50003e-22	No	Yes	Yes	-	No
chr8:10577987	SOX7	Red cell distribution width	6.4003e-23	No	Yes	Yes	-	No
chr4:56257107	SRD5A3-AS1/TMEM165	Sitting height	6.79986e-15	Yes	-	Yes	-	No
chr3:133479230	TF	Mean corpuscular hemoglobin	2.13993e-17	Yes	No	No	No	Yes
chr3:133479499	TF	Mean corpuscular hemoglobin	2.1301e-17	Yes	No	No	No	Yes
chr3:133480192	TF	Mean corpuscular hemoglobin	2.25009e-17	Yes	No	No	No	Yes
chr3:133539500	TF	-	-	Yes	No	No	No	Yes
chr3:133997989	TF	Impedance of arm (left)	2.09991e-13	Yes	No	No	Yes	No
chr6:41681835	TFEB	Sex hormone-binding globulin levels adjusted for BMI	2.90001e-27	Yes	-	Yes	-	No
chr7:100235970	TFR2	Mean corpuscular haemoglobin	3.63915e-248	No	No	No	No	Yes
chr7:100240296	TFR2	Mean corpuscular haemoglobin	1.16681e-248	No	No	No	No	Yes
chr3:195795618	TFRC	Red cell distribution width	1.69824e-178	No	No	No	No	Yes
chr3:195809135	TFRC	Red cell distribution width	2.09894e-176	No	No	No	No	Yes
chr3:195809139	TFRC	Red cell distribution width	2.79898e-118	No	No	No	No	Yes
chr3:195921311	TFRC	Mean corpuscular haemoglobin	6.83912e-92	No	No	No	No	Yes
chr6:159020121	TMEM181	-	-	No	-	No	No	Yes
chr6:159026327	TMEM181	-	-	No	-	No	No	Yes
chr2:191357694	TMEM194B	Phosphate	1.58201e-10	Yes	-	Yes	-	No
chr22:37462936	TMPRSS6	Mean corpuscular haemoglobin	<2.23E-308	No	No	No	No	Yes
chr22:37470041	TMPRSS6	Mean corpuscular haemoglobin	<2.23E-308	No	No	No	No	Yes
chr2:29178319	TOGARAM2/WDR43	-	-	No	-	No	No	Yes
chr17:57925649	TUBD1/VMP1	Red cell distribution width	1e-34	No	Yes	Yes	-	No
chr19:4502282	UBXN6	Mean corpuscular haemoglobin	1.2331e-160	No	Yes	Yes	-	No
chr1:116214279	VANGL1	-	-	No	-	No	No	Yes
chr17:1641035	WDR81	Albumin	1.17761e-85	Yes	-	Yes	-	No
chr17:44852612	WNT3	Red cell distribution width	1.10002e-32	No	No	No	No	Yes
chr14:75235397	YLPM1	Appendicular lean mass	4.50921e-22	Yes	-	Yes	-	No
chr18:60203855	ZCCHC2	Albumin	7.87771e-25	Yes	-	Yes	-	No
chr16:88567333	ZFPM1	Reticulocyte count	1.58526e-24	No	Yes	Yes	-	No
chr10:80819132	ZMIZ1/ZMIZ1-AS1	C-reactive protein	1.36333e-14	Yes	-	Yes	-	No
chr10:81073027	ZMIZ1/ZMIZ1-AS1	Sex hormone-binding globulin levels adjusted for BMI	2.70023e-43	Yes	-	Yes	-	No
chr16:4802386	ZNF500	-	-	No	-	No	No	Yes

[truncated: 6 more sheets: SD10 - Loci in MR-coloc, SD11 - Variants used in MR, SD12 - Locus-based MR results, SD13 - Locus-based coloc, SD14 - Iron status MR results, SD15 - MR instrum. sensitivity]
